# Supplementary material for: Identification of a Novel Immune-Related lncRNA CTD-2288O8.1 Regulating Cisplatin Resistance in Ovarian Cancer Based on Integrated Analysis
Source: Front Genet. 2022 Feb 14;13:814291. doi: 10.3389/fgene.2022.814291 (PMC8884246; doi:10.3389/fgene.2022.814291)
Supplement: Supplementary file 1 [file DataSheet2.ZIP]

Archive with 7 entries (6 files):
- Bioinformatics Analysis/DELs.xls
- Bioinformatics Analysis/DEMs.xls
- Bioinformatics Analysis/DFS_lncRNA_p.xls
- Bioinformatics Analysis/OS_lncRNA_p.xls
- Bioinformatics Analysis/TCGA_ov_clinicl.xls
- Bioinformatics Analysis/lncRNA-mRNA co-expression.xls
- Bioinformatics Analysis/
