# Supplementary material for: Identification of a Novel Immune-Related lncRNA CTD-2288O8.1 Regulating Cisplatin Resistance in Ovarian Cancer Based on Integrated Analysis
Source: Front Genet. 2022 Feb 14;13:814291. doi: 10.3389/fgene.2022.814291 (PMC8884246; doi:10.3389/fgene.2022.814291)
Supplement: Supplementary file 1 [file DataSheet2.ZIP › Bioinformatics Analysis/DELs.xls]

## Sheet: Sheet1
X	logFC	logCPM	F	PValue	FDR	Symbol
chr3:181429722-181432221:+	-3.1592	2.53446	23.3913	3.18e-06	0.00367547	RP11-275H4.1
chr3:181429722-181432221:+	-3.1592	2.53446	23.3913	3.18e-06	0.00367547	SOX2-OT
chr15:83209177-83209208:-	-2.54169	2.87893	15.6392	0.000116632	0.0561083	RP11-382A20.4
chr14:106494532-106494577:-	-2.42223	0.932253	10.6289	0.00137086	0.237545	LINC00221
chr14:106494130-106494454:-	-2.29445	3.43637	9.48415	0.00245538	0.318874	LINC00221
chr14:106208230-106208559:-	-2.16808	9.19996	10.5473	0.0014286	0.242275	AB019440.50
chr14:106518394-106518706:-	-2.0101	4.24657	9.3506	0.00262966	0.329352	LINC00221
chr14:38059193-38061916:-	-1.90831	2.31036	9.1953	0.00284841	0.342306	CTD-2058B24.2
chr14:106518808-106518853:-	-1.90794	2.52658	8.4072	0.00428467	0.410956	LINC00221
chr14:106207818-106208132:-	-1.77672	8.45429	7.50306	0.00688724	0.501921	AB019440.50
chr14:106207814-106208132:-	-1.77452	8.45598	7.48955	0.00693667	0.503231	AB019440.50
chr14:106518916-106518919:-	-1.73678	-0.212572	8.0515	0.00515997	0.446007	LINC00221
chr3:147103837-147106646:-	-1.73606	1.01222	6.8613	0.00969018	0.575844	RP11-649A16.1
chr1:152274651-152287223:-	-1.62941	2.04525	11.1433	0.00105783	0.207026	FLG-AS1
chr18:644910-645097:+	-1.59415	0.693899	10.1281	0.00176716	0.270106	TYMSOS
chr1:147380072-147381393:+	-1.59347	-1.04768	9.28085	0.0027257	0.336071	LINC00624
chr18:649898-650291:+	-1.52439	1.4912	12.4316	0.000556468	0.148675	TYMSOS
chr16:1306798-1307063:+	-1.48469	0.0133575	7.2711	0.0077883	0.527624	LA16c-358B7.4
chr1:20305227-20305404:-	-1.41983	-0.789575	7.06797	0.00867735	0.548832	RP4-745E8.2
chr16:5106054-5106189:-	-1.41334	-0.990745	7.87546	0.00565943	0.466346	RP11-10K17.6
chr16:5108494-5108611:-	-1.39196	-1.13941	7.63372	0.00642783	0.490939	RP11-10K17.6
chr5:21750973-21752345:-	-1.35638	0.371254	6.21054	0.0137594	0.661544	RP11-804N13.1
chr1:20304873-20305017:-	-1.34453	-0.485416	6.45093	0.0120813	0.628617	RP4-745E8.2
chr1:20301925-20302336:-	-1.33827	0.896873	6.58982	0.0112101	0.61068	RP4-745E8.2
chr12:126447557-126451454:-	-1.33636	-1.94375	7.07325	0.00865296	0.548402	RP5-944M2.3
chr2:85066273-85066447:-	-1.31945	-1.20511	12.415	0.000561064	0.148836	RP11-60H5.1
chr1:20304508-20304614:-	-1.27885	-0.337452	5.82165	0.0170064	0.719306	RP4-745E8.2
chr1:47394848-47395982:-	-1.26318	-0.182939	5.39535	0.0215009	0.782998	LINC01389
chr17:10535793-10536101:-	-1.22777	-2.73965	11.4196	0.000920965	0.190429	MYHAS
chr17:10535793-10536101:-	-1.22777	-2.73965	11.4196	0.000920965	0.190429	RP11-799N11.1
chr2:228566885-228567036:-	-1.22248	-1.81417	11.1182	0.0010713	0.208073	AC009410.1
chr16:5105247-5105351:-	-1.21192	-1.20855	5.75899	0.0176001	0.728157	RP11-10K17.6
chr18:649621-649964:-	-1.2094	0.960867	10.9691	0.00115469	0.215712	TYMSOS
chr18:47088427-47088775:+	-1.17189	-2.19997	15.7224	0.000112074	0.0549518	RP11-49K24.4
chr2:228563452-228564280:-	-1.15781	0.331227	11.8516	0.000742217	0.171349	AC009410.1
chr2:228552882-228553023:-	-1.15651	-1.48239	9.80046	0.00208831	0.297349	AC009410.1
chr3:154857980-154858081:+	-1.11818	-1.80359	6.17241	0.0140471	0.667537	RP11-439C8.1
chr18:641327-641541:+	-1.10462	0.83932	6.28753	0.013197	0.651147	TYMSOS
chr3:154855891-154856025:+	-1.09646	-1.72082	6.04573	0.0150486	0.688222	RP11-439C8.1
chr10:43871595-43871783:+	-1.09487	-0.749421	4.01993	0.0467197	0.986459	LINC00840
chr2:228560605-228560797:-	-1.09232	-1.39904	9.70831	0.00218903	0.303367	AC009410.1
chr2:228549927-228552289:-	-1.0651	1.7664	9.91043	0.00197431	0.287359	AC009410.1
chr3:154859780-154859916:+	-1.06129	-1.40645	6.07489	0.0148117	0.681963	RP11-439C8.1
chr3:154834268-154834348:+	-1.05842	-2.05579	5.16306	0.0244578	0.821764	RP11-439C8.1
chr3:154836535-154836600:+	-1.04277	-2.20709	5.24962	0.023309	0.80738	RP11-439C8.1
chr3:154832783-154832944:+	-1.01117	-1.53521	5.66137	0.0185686	0.740834	RP11-439C8.1
chr8:68942732-68942893:+	-1.01043	-2.71363	7.42865	0.00716394	0.511493	LINC01592
chr5:52780827-52781057:+	1.00667	0.808387	8.25876	0.00462968	0.42617	CTD-2288O8.1
chr22:37876235-37876337:-	1.00949	-0.605462	19.5589	1.84e-05	0.0159144	RP5-1014D13.2
chr5:52779899-52780123:+	1.01555	0.858697	8.12794	0.00495747	0.436832	CTD-2288O8.1
chr7:27202058-27203460:-	1.03492	1.11708	4.21013	0.0418789	0.959474	HOTTIP
chr16:10868809-10869404:-	1.03665	-1.2782	5.43233	0.0210659	0.776964	RP11-876N24.2
chr20:10265372-10265420:+	1.03813	-2.58448	6.23311	0.013592	0.657877	SNAP25-AS1
chr1:68516231-68516460:-	1.04718	-2.14938	12.1859	0.000628532	0.15756	DEPDC1-AS1
chr10:28030274-28030433:-	1.04998	-1.81234	8.11002	0.00500417	0.438625	RP11-218D6.4
chr6:4610846-4611046:+	1.0572	-1.99828	7.10606	0.00850295	0.545825	RP4-529N6.1
chr3:140865984-140867452:+	1.06627	0.769596	6.38191	0.0125401	0.635454	RP11-691G17.1
chr11:70002017-70002094:+	1.06932	-2.90741	11.6688	0.000813093	0.179289	RP11-626H12.1
chr1:211649864-211652669:-	1.07212	-0.651711	7.38222	0.00734235	0.517418	RP11-354K1.1
chr17:6946631-6947242:-	1.08549	-1.56202	8.66856	0.00374011	0.3864	ALOX12-AS1
chr17:31618426-31620006:-	1.08675	-1.80219	6.13201	0.0143587	0.67235	RP1-41C23.1
chr17:6945315-6946082:-	1.10771	0.0358363	10.247	0.00166346	0.259203	ALOX12-AS1
chr1:71436464-71437416:-	1.1134	-1.07793	9.98152	0.00190404	0.281715	ZRANB2-AS2
chr10:99526510-99527617:-	1.1139	0.910428	5.79399	0.0172659	0.723547	LINC01475
chr1:71439980-71440071:-	1.12078	-2.50953	8.70802	0.00366429	0.384326	ZRANB2-AS2
chr10:87615786-87615947:-	1.12646	-3.14407	10.8172	0.00124654	0.226764	RP11-57C13.3
chr10:87615786-87615947:-	1.12646	-3.14407	10.8172	0.00124654	0.226764	RP11-57C13.6
chr5:52778710-52778901:+	1.1267	0.783984	9.57266	0.00234644	0.313206	CTD-2288O8.1
chr5:52779334-52779552:+	1.12974	0.962642	10.0607	0.00182875	0.274976	CTD-2288O8.1
chr17:6944949-6945227:-	1.13399	-0.850793	11.4849	0.000891367	0.188525	ALOX12-AS1
chr19:36017546-36019253:-	1.13869	-1.82363	13.4114	0.000343437	0.113046	AC002116.7
chr7:27204497-27205149:-	1.1485	-0.239699	4.99244	0.0268997	0.847045	HOTTIP
chr4:122680085-122681629:-	1.15202	-1.2985	13.2033	0.000380349	0.120589	IL21-AS1
chr6:147164250-147165848:-	1.17748	-2.98568	22.7024	4.34e-06	0.00475453	STXBP5-AS1
chr1:148329030-148329081:-	1.18156	-2.98402	21.6639	6.96e-06	0.00717766	RP11-495P10.3
chr5:52776595-52776706:+	1.18531	-0.663567	9.73176	0.00216294	0.301274	CTD-2288O8.1
chr17:6946249-6946392:-	1.18682	-1.66102	9.50481	0.0024295	0.317315	ALOX12-AS1
chr3:13663275-13663415:+	1.19102	-2.80994	10.4354	0.00151191	0.249167	LINC00620
chr20:58587582-58588167:+	1.20022	-2.63044	10.8815	0.00120678	0.222148	APCDD1L-AS1
chr20:36560037-36560206:+	1.21978	0.93219	8.50178	0.00407874	0.400774	DLGAP4-AS1
chr20:36531499-36531873:+	1.23774	1.07863	8.61505	0.00384548	0.391306	DLGAP4-AS1
chr6:147163037-147163945:-	1.26464	-2.67599	28.8772	2.8e-07	0.000524543	STXBP5-AS1
chr16:74423723-74423783:+	1.26571	-2.85251	29.7922	1.89e-07	0.000378386	RP11-252A24.5
chr15:74501141-74501371:-	1.28555	-1.75947	10.8403	0.00123208	0.22487	RP11-10O17.3
chr16:13297251-13297406:+	1.29557	-1.73315	11.5935	0.000844266	0.183151	U91319.1
chr20:36561941-36561991:+	1.30352	-0.250478	9.90805	0.00197671	0.287359	DLGAP4-AS1
chr8:40388116-40389757:-	1.36632	-1.7028	9.68423	0.00221616	0.305366	CTA-392C11.2
chr17:40945610-40946507:+	1.37284	-2.32245	31.6089	8.65e-08	0.000195626	AC004231.2
chr16:13328887-13334272:+	1.37559	2.25866	14.8679	0.00016908	0.0712392	U91319.1
chr10:28032157-28032426:-	1.38156	-1.65398	15.0837	0.000152356	0.0662136	RP11-218D6.4
chr1:85395241-85395362:-	1.42561	-1.12707	25.0878	1.49e-06	0.00201111	RP11-131L23.1
chr1:85391267-85392404:-	1.487	1.54769	30.533	1.37e-07	0.000285275	RP11-131L23.1
chr4:75318261-75318372:+	1.50158	-1.32587	18.4355	3.1e-05	0.0233436	RP11-542G1.1
chr4:75316097-75316249:+	1.51322	-1.65674	17.6224	4.54e-05	0.0302399	RP11-542G1.1
chr11:75115465-75115610:+	1.52832	-0.39862	16.169	9.05e-05	0.0478279	CTD-2562J17.2
chr4:75320476-75320723:+	1.57771	-0.961807	19.6525	1.76e-05	0.0154799	RP11-542G1.1
chr4:75312251-75312499:+	1.61781	0.106219	22.2863	5.24e-06	0.00563202	RP11-542G1.1
chr17:40947643-40948051:+	1.62141	-2.55529	25.608	1.18e-06	0.00169189	AC004231.2
chr4:75314764-75314965:+	1.64083	-0.741887	20.9333	9.73e-06	0.0095853	RP11-542G1.1
chr17:40947165-40948171:-	1.6632	-1.67572	29.5372	2.11e-07	0.000412533	AC004231.2
chr4:75310853-75311123:+	1.76441	-0.930757	25.1358	1.45e-06	0.00200108	RP11-542G1.1
chrX:151909139-151909516:+	1.81304	-1.26654	16.6053	7.35e-05	0.0409284	RP11-366F6.2
chr17:40948704-40949079:+	1.88231	-2.35545	31.8556	7.78e-08	0.000179925	AC004231.2
chr17:40946790-40947400:+	1.92744	-1.8338	29.2335	2.4e-07	0.000459713	AC004231.2
chr17:74072717-74073573:+	1.94414	-1.09662	32.546	5.8e-08	0.000142023	RP11-101O21.1
chr10:118030334-118030627:-	2.95396	-0.423702	43.2974	6.97e-10	3.74e-06	RP11-354M20.3
chr17:79917516-79917568:-	3.25508	0.906144	43.8508	5.59e-10	3.32e-06	RP11-353N14.5
chr17:79918463-79919057:-	3.31294	2.33543	45.0544	3.47e-10	2.18e-06	RP11-353N14.5
chr17:79917347-79917442:-	3.35065	1.48833	45.9063	2.48e-10	1.88e-06	RP11-353N14.5
chr17:79916811-79916871:-	3.47018	1.13438	47.6906	1.23e-10	1.08e-06	RP11-353N14.5
chr17:79916211-79916269:-	3.4793	1.14073	48.1034	1.05e-10	1.08e-06	RP11-353N14.5
chr17:79915682-79915784:-	3.53841	1.48349	48.9956	7.44e-11	8.42e-07	RP11-353N14.5
