# Supplementary material for: Identification of a Novel Immune-Related lncRNA CTD-2288O8.1 Regulating Cisplatin Resistance in Ovarian Cancer Based on Integrated Analysis
Source: Front Genet. 2022 Feb 14;13:814291. doi: 10.3389/fgene.2022.814291 (PMC8884246; doi:10.3389/fgene.2022.814291)
Supplement: Supplementary file 1 [file DataSheet2.ZIP › Bioinformatics Analysis/DEMs.xls]

## Sheet: decodinggene_edge
X	logFC	logCPM	F	PValue	FDR	Symbol
chr1:176812380-176814731:+	4.28789	0.152728	94.4668	1.05e-17	1.74e-12	PAPPA2
chr10:1119844-1122957:+	2.64346	-2.12462	86.1609	1.48e-16	1.23e-11	WDR37
chr7:127990380-127992732:-	2.82704	-0.594614	59.9899	1.2e-12	3.01e-08	SND1
chr3:47620087-47620359:-	2.51449	-0.420951	59.8351	1.26e-12	3.01e-08	SMARCC1
chr19:2421852-2422245:+	2.37774	-1.97201	51.2676	3.11e-11	5.17e-07	TMPRSS9
chr10:43612032-43612179:+	2.35506	-0.541807	46.5416	1.93e-10	1.53e-06	ZNF485
chr10:43609928-43610184:+	2.26494	-0.0572107	45.0073	3.54e-10	2.18e-06	ZNF485
chr7:100876114-100876195:-	1.47005	-0.733527	42.5442	9.42e-10	4.75e-06	SRRT
chr10:43606655-43606913:+	2.25121	-0.776972	42.4374	9.83e-10	4.81e-06	ZNF485
chr10:43613821-43613928:+	2.30041	-0.863519	42.1349	1.11e-09	5e-06	ZNF485
chr10:43609004-43609123:+	2.31469	-0.839635	42.066	1.14e-09	5e-06	ZNF485
chr10:43572517-43572779:+	2.42346	-1.13364	41.7001	1.32e-09	5.64e-06	ZNF239
chr10:43617394-43617464:+	2.23399	-0.939438	41.3765	1.51e-09	6.11e-06	ZNF485
chr19:2418000-2418136:+	1.79021	-2.66292	40.8964	1.83e-09	7.07e-06	TMPRSS9
chr10:43615529-43615651:+	2.16995	-0.728304	40.1581	2.46e-09	8.92e-06	ZNF485
chr10:43608301-43608411:+	2.18758	-1.1359	39.2714	3.53e-09	1.2e-05	ZNF485
chr10:43614979-43615193:+	2.16061	-0.429579	39.1201	3.76e-09	1.25e-05	ZNF485
chr10:43607547-43607672:+	2.13718	-1.25529	37.1581	8.41e-09	2.59e-05	ZNF485
chr13:36048320-36050832:-	2.41896	-1.71452	36.8088	9.72e-09	2.89e-05	DCLK1
chr7:100880646-100881116:-	1.37228	1.07404	36.2608	1.22e-08	3.5e-05	SRRT
chr5:137593328-137593640:-	2.23153	-0.478265	36.2085	1.25e-08	3.52e-05	SPOCK1
chr5:137588071-137588746:-	2.25526	-0.200742	36.0428	1.34e-08	3.71e-05	SPOCK1
chr5:137595246-137595338:-	2.34733	-1.47866	34.7091	2.33e-08	6.26e-05	SPOCK1
chr7:93515745-93516208:-	1.80857	3.09555	33.884	3.3e-08	8.71e-05	CALCR
chr7:93515818-93515861:+	1.82732	0.558572	33.3113	4.2e-08	0.000109121	CALCR
chr7:93519903-93520065:-	1.80266	1.52413	32.7431	5.34e-08	0.000134587	CALCR
chr3:16268861-16271252:+	1.46171	0.221018	32.6142	5.64e-08	0.000140026	OXNAD1
chr7:93516573-93516743:-	1.76176	2.32173	32.4956	5.93e-08	0.000142988	CALCR
chr5:137589746-137589849:-	2.20102	-1.79034	32.1136	6.97e-08	0.000165801	SPOCK1
chr19:13084203-13085567:+	2.12791	-0.335656	31.898	7.64e-08	0.000179193	NFIX
chr5:137589455-137589589:-	2.22164	-1.38217	31.5954	8.7e-08	0.000195626	SPOCK1
chr7:93519449-93519631:-	1.76492	2.40758	31.1364	1.06e-07	0.000229227	CALCR
chr16:68392232-68395210:-	1.34571	1.41734	31.1318	1.06e-07	0.000229227	SMPD3
chr7:100875885-100876001:-	1.163	-0.34718	30.8922	1.18e-07	0.000247591	SRRT
chr7:93518329-93518535:-	1.71843	2.58488	30.1333	1.63e-07	0.000334658	CALCR
chr6:132695770-132696204:-	1.93481	-0.188726	30.0759	1.67e-07	0.000338863	VNN1
chr22:37865103-37866067:-	1.11215	1.39256	29.4027	2.23e-07	0.000432179	EIF3L
chr6:132693969-132694136:-	1.87909	-0.107869	29.0052	2.65e-07	0.000501816	VNN1
chr7:100877079-100877723:-	1.13262	0.433992	28.8364	2.85e-07	0.00052798	SRRT
chr7:100875374-100875796:-	1.06436	1.18538	28.4265	3.41e-07	0.000624161	SRRT
chr22:38474145-38474711:-	1.39482	-0.527102	28.3965	3.46e-07	0.000625513	KDELR3
chr19:2424087-2424255:+	1.5401	-3.15914	28.1524	3.85e-07	0.000681002	TMPRSS9
chr3:8661269-8663430:-	1.62828	0.0278033	28.0955	3.94e-07	0.000690764	SSUH2
chr19:49932656-49934069:-	2.2158	-0.401264	27.99	4.13e-07	0.000708459	CTC-326K19.6
chr3:16216184-16217197:+	1.6259	-1.78786	27.8834	4.33e-07	0.000734669	GALNT15
chr3:8667228-8667333:-	1.82366	-1.76574	27.6682	4.75e-07	0.000799068	SSUH2
chr17:11465074-11467378:+	1.73713	-2.47842	27.5677	4.97e-07	0.000826709	SHISA6
chr3:8667915-8668007:-	1.78949	-2.29034	26.8024	6.95e-07	0.00112344	SSUH2
chr10:85944437-85945049:+	-3.72072	2.20336	26.3719	8.41e-07	0.00131999	GRID1
chr6:132617195-132618456:-	1.70118	2.21003	26.1603	9.23e-07	0.00142259	TAAR2
chr14:24110875-24112428:+	-3.48541	0.232536	26.1299	9.36e-07	0.00142861	NRL
chr6:132693747-132693830:-	1.86612	-0.79246	26.0293	9.78e-07	0.00147377	VNN1
chr16:68404762-68406290:-	1.50779	-0.191959	26.0185	9.83e-07	0.00147377	SMPD3
chr14:24108388-24108565:+	-3.43612	-0.0804982	25.8587	1.05e-06	0.00156782	NRL
chr14:24108388-24108565:+	-3.43612	-0.0804982	25.8587	1.05e-06	0.00156782	PCK2
chr10:85936236-85936325:+	-3.93708	0.67089	25.7988	1.08e-06	0.00159579	GRID1
chr22:37870550-37870715:-	1.09847	-0.323273	25.4183	1.28e-06	0.00181543	EIF3L
chr14:24109003-24109104:+	-3.43563	-0.382861	25.1633	1.44e-06	0.00199311	NRL
chr14:24109003-24109104:+	-3.43563	-0.382861	25.1633	1.44e-06	0.00199311	PCK2
chr6:132645070-132645236:-	1.7538	-0.597541	25.1108	1.47e-06	0.00200691	TAAR1
chr14:24114351-24114846:+	-3.11989	1.30554	25.0091	1.54e-06	0.00206613	NRL
chr14:24114351-24114846:+	-3.11989	1.30554	25.0091	1.54e-06	0.00206613	DCAF11
chr14:24113618-24113763:+	-3.31909	0.415525	24.9036	1.61e-06	0.00213132	NRL
chr10:85933554-85933677:+	-3.94079	0.991975	24.7901	1.7e-06	0.00222441	GRID1
chr17:79974817-79975002:+	1.00367	2.32578	24.7606	1.72e-06	0.00223629	TBC1D16
chr1:193147861-193150812:-	1.35686	-0.921982	24.613	1.84e-06	0.00233414	CDC73
chr10:91190056-91193083:-	2.08769	-0.778147	24.5132	1.92e-06	0.00242216	PCGF5
chr22:37868481-37868581:-	1.1088	-1.30625	24.3731	2.05e-06	0.00255955	EIF3L
chr14:24114036-24114095:+	-3.46144	-0.232706	24.2165	2.19e-06	0.00272513	NRL
chr14:24113320-24113371:+	-3.34851	-0.419609	24.08	2.33e-06	0.00285465	NRL
chr22:37872934-37873019:-	1.0702	-0.886424	23.9883	2.43e-06	0.00293151	EIF3L
chr12:52702188-52702945:+	1.09574	0.958412	23.6497	2.83e-06	0.00336494	KRT77
chr14:24108036-24108213:+	-3.40569	0.379588	23.519	3e-06	0.00351873	NRL
chr14:24108036-24108213:+	-3.40569	0.379588	23.519	3e-06	0.00351873	PCK2
chr6:132618926-132619094:-	1.62527	0.153256	23.3924	3.18e-06	0.00367547	TAAR2
chr3:8665135-8665342:-	1.69661	-1.46626	23.2208	3.43e-06	0.00394198	SSUH2
chr16:68395506-68395662:-	1.53983	-2.84037	22.8481	4.06e-06	0.00458341	SMPD3
chr14:24105573-24105981:+	-3.88956	1.53814	22.8166	4.12e-06	0.00460563	NRL
chr14:24105573-24105981:+	-3.88956	1.53814	22.8166	4.12e-06	0.00460563	PCK2
chr12:52699844-52700064:+	1.11628	-0.708045	22.3403	5.12e-06	0.00553113	KRT77
chr19:6590852-6591163:-	-2.62562	-1.06278	22.1367	5.61e-06	0.00598994	CD70
chr19:6585851-6586416:-	-2.44068	0.148001	21.7582	6.67e-06	0.00693973	CD70
chr12:94960900-94965513:-	1.19739	4.18645	21.5351	7.39e-06	0.00750578	NDUFA12
chr12:52699024-52699188:+	1.07782	-1.25141	20.8317	1.02e-05	0.00986808	KRT77
chr17:7345913-7349285:+	1.09472	2.64993	20.5301	1.17e-05	0.0110799	ACAP1
chr7:135365993-135366448:-	1.35167	-1.60643	20.4159	1.23e-05	0.0116127	CNOT4
chr1:201380485-201380661:-	1.7571	0.669498	20.2452	1.34e-05	0.0124936	LAD1
chr1:91726324-91726916:-	1.4685	-2.02269	20.1786	1.38e-05	0.012777	TGFBR3
chr20:61391370-61394122:+	1.73059	-0.775317	19.6127	1.79e-05	0.0156029	CDH4
chr1:54375604-54376758:+	1.8412	-0.20055	19.4323	1.95e-05	0.0167043	SSBP3
chr12:52702017-52702048:+	1.10352	-1.55142	19.0994	2.27e-05	0.0186376	KRT77
chr22:22786497-22786805:+	-3.21304	3.02712	19.0416	2.34e-05	0.0189596	IGLL5
chr9:38423962-38424444:-	1.53091	-1.81961	18.7454	2.68e-05	0.0208541	IGFBPL1
chr5:79378903-79379105:+	1.44947	0.290084	18.7323	2.7e-05	0.0208844	HOMER1
chr7:72685539-72685658:-	-1.0665	-2.76756	18.5761	2.91e-05	0.0222891	TYW1B
chr2:241634537-241636719:+	1.8139	-1.7099	18.4417	3.09e-05	0.0233436	THAP4
chr1:201382160-201382249:-	1.832	0.0313325	18.3057	3.29e-05	0.0245608	LAD1
chr19:35615417-35617679:-	1.08943	-0.334581	18.2983	3.31e-05	0.0245608	HAUS5
chr7:12617689-12617843:+	-1.47388	-1.50108	18.2329	3.41e-05	0.0249914	SCIN
chr15:101922297-101922414:-	-1.63071	-1.24264	18.1234	3.59e-05	0.0260797	OR4F4
chr7:154684044-154685994:+	1.84141	0.923597	18.019	3.77e-05	0.0269109	DPP6
chr5:79374885-79375081:+	1.37585	0.146801	17.7605	4.26e-05	0.0288377	HOMER1
chr7:12644139-12644288:+	-1.41261	-1.52726	17.7487	4.28e-05	0.0288377	SCIN
chr12:52699447-52699572:+	1.07356	-1.60755	17.6822	4.42e-05	0.0295176	KRT77
chr5:79378229-79378368:+	1.34879	0.149566	17.6121	4.56e-05	0.0302659	HOMER1
chr18:47095807-47095918:+	-1.32127	-2.56201	17.4715	4.88e-05	0.0314647	KATNAL2
chr5:79378183-79378360:-	1.33712	0.107819	17.3423	5.18e-05	0.032914	HOMER1
chr6:31977498-31977649:-	-1.28022	-2.24777	17.3355	5.2e-05	0.032914	STK19
chr7:12620685-12620846:+	-1.39648	-1.40827	17.3102	5.26e-05	0.0331843	SCIN
chr4:5016316-5016961:-	1.28735	0.961398	17.2664	5.37e-05	0.0337503	CYTL1
chr1:201378986-201379563:-	1.81566	0.50583	17.1434	5.7e-05	0.0348865	LAD1
chr2:241617016-241619198:-	1.78523	-1.69842	17.1413	5.7e-05	0.0348865	THAP4
chr18:47091687-47091868:+	-1.21995	-1.77856	16.9291	6.3e-05	0.0375468	KATNAL2
chr5:140552243-140555956:+	-1.32926	1.85497	16.8214	6.63e-05	0.0388854	SRA1
chr10:87359312-87362458:-	1.26597	-0.839795	16.738	6.9e-05	0.0398934	NUTM2D
chr11:66061793-66064133:+	1.68241	0.264685	16.7246	6.95e-05	0.0400107	SF3B2
chr20:4228494-4229659:-	1.54	-2.02689	16.697	7.04e-05	0.0401222	ADRA1D
chr1:196670448-196670693:+	1.16931	0.79493	16.6554	7.18e-05	0.0402671	CFH
chr17:7345095-7345198:+	1.14153	-1.05847	16.4653	7.86e-05	0.0436022	ACAP1
chr7:12610091-12616811:+	-1.41447	-1.49431	16.4021	8.1e-05	0.0443706	SCIN
chr19:42218890-42219823:+	-2.26258	-0.36938	16.3624	8.25e-05	0.0447844	DEDD2
chr11:10823016-10823155:-	1.03286	-2.37671	16.3314	8.38e-05	0.0452691	ZBED5
chr19:42221374-42221652:+	-2.32699	-0.919781	16.2134	8.86e-05	0.0472656	ZNF526
chr18:47116871-47119276:+	-1.11048	1.51205	16.2071	8.89e-05	0.0472656	HDHD2
chr19:38849072-38849201:+	1.16275	-3.19686	16.1806	9e-05	0.0477159	HNRNPL
chr15:62537906-62538854:-	-1.30391	-2.43357	16.1605	9.09e-05	0.0478711	TLN2
chr1:111969059-111970134:-	-2.6756	2.32578	16.0567	9.55e-05	0.0496766	KCND3
chrX:117959094-117960930:+	1.74576	1.42536	16.0186	9.73e-05	0.050118	KLHL13
chr18:47113116-47113220:+	-1.33663	-2.47772	15.9893	9.86e-05	0.050577	HDHD2
chr19:35775841-35776043:+	1.05653	-0.651448	15.9866	9.88e-05	0.050577	ARHGAP33
chr18:47093812-47093991:+	-1.17038	-1.95572	15.9662	9.97e-05	0.0507619	KATNAL2
chr3:160394948-160396233:+	-1.73038	-2.3477	15.7678	0.000109658	0.0543233	RP11-432B6.3
chr3:160394948-160396233:+	-1.73038	-2.3477	15.7678	0.000109658	0.0543233	IFT80
chr16:68398654-68398809:-	1.35411	-2.72918	15.6454	0.000116286	0.0561083	SMPD3
chr10:54076314-54077416:+	1.9645	-0.595872	15.4964	0.000124912	0.0594047	PCDH15
chr19:49436939-49437068:+	1.03163	-2.70948	15.4834	0.000125692	0.0595734	SLC17A7
chr8:124663817-124665190:-	-1.91445	-1.92205	15.4507	0.000127682	0.059867	MTSS1
chr1:201383646-201383777:-	1.63683	-0.24029	15.4203	0.000129565	0.0605775	LAD1
chr3:173996651-173997440:+	-1.54482	-2.29175	15.3843	0.000131825	0.0609845	NLGN1
chr1:111963898-111964083:-	-2.63913	1.93155	15.1685	0.000146252	0.064962	KCND3
chr11:62190531-62190666:+	-2.71563	0.83608	15.1615	0.000146743	0.064962	SCGB1D1
chr5:79375728-79375900:+	1.28876	-0.0427429	15.1527	0.000147367	0.064962	HOMER1
chr12:94972170-94972305:-	1.04938	-0.524748	15.1353	0.00014861	0.0652673	NDUFA12
chr18:47107785-47108219:+	-1.14106	-1.32438	15.108	0.000150581	0.0656137	HDHD2
chr8:1649354-1656640:+	1.34829	-2.87959	14.8807	0.000168039	0.0712392	DLGAP2
chr19:49438257-49438368:+	1.08642	-2.50764	14.8707	0.000168853	0.0712392	SLC17A7
chr17:72840171-72840647:-	1.376	-1.99742	14.8605	0.000169682	0.0712392	SLC39A11
chr7:12609757-12610474:-	-1.40786	-2.37166	14.774	0.000176931	0.0731139	SCIN
chr12:94975398-94976314:-	1.02174	1.69618	14.7096	0.000182531	0.0748337	NDUFA12
chr1:111966165-111966330:-	-2.69861	1.83926	14.6993	0.000183444	0.0748392	KCND3
chr1:145747042-145747253:+	1.16222	-2.52313	14.6815	0.000185023	0.0749489	RNF115
chr17:7344770-7344900:+	1.03761	-1.2184	14.6811	0.000185063	0.0749489	ACAP1
chr5:79373872-79374050:+	1.31926	-0.417711	14.6615	0.000186825	0.0753449	HOMER1
chrX:101394935-101396327:-	-1.28545	-1.28015	14.6602	0.000186947	0.0753449	RPL36A-HNRNPH2
chr1:111965549-111965673:-	-2.66932	1.69123	14.4271	0.000209305	0.0812098	KCND3
chr1:111964187-111964295:-	-2.64596	1.6248	14.3948	0.000212607	0.0819892	KCND3
chr1:111962232-111962348:-	-2.54616	1.72294	14.3245	0.000219994	0.0837946	KCND3
chr1:111956938-111957966:-	-2.43411	4.44427	14.2925	0.000223435	0.0843331	KCND3
chr1:111958945-111959080:-	-2.52637	1.88179	14.2699	0.000225897	0.0850698	KCND3
chr11:106888479-106889171:-	1.25131	-1.52808	14.1358	0.000241126	0.0899904	GUCY1A2
chr19:42213599-42213958:+	-1.80192	-1.18839	14.0968	0.000245745	0.0905811	DEDD2
chr15:58430395-58430875:+	1.31156	0.0843522	14.0772	0.000248095	0.0911604	ALDH1A2
chr15:58430395-58430875:+	1.31156	0.0843522	14.0772	0.000248095	0.0911604	LIPC
chr5:79374744-79374792:+	1.34015	-1.06658	14.0396	0.000252679	0.0926402	HOMER1
chr19:35775692-35775751:+	1.01717	-1.21183	14.0215	0.000254921	0.093257	ARHGAP33
chr20:982729-982904:-	1.27704	-1.28668	14.0125	0.000256037	0.0934598	RSPO4
chr7:44183870-44184879:-	1.30249	0.859125	13.9683	0.000261618	0.0952879	GCK
chr17:7341592-7341849:+	1.18376	-2.52597	13.9269	0.000266948	0.0965951	ACAP1
chr19:35633821-35633953:+	1.25381	1.37156	13.9015	0.000270278	0.0975881	RBM42
chr6:401424-402637:+	-1.94314	-1.85319	13.8721	0.000274181	0.0983572	IRF4
chr16:5064860-5069156:+	1.01611	-0.87721	13.7472	0.000291411	0.102316	ALG1
chr18:47109926-47110144:+	-1.13155	-1.82481	13.6848	0.000300437	0.104183	HDHD2
chr4:5018563-5018691:-	1.23674	-0.966538	13.5992	0.000313272	0.107514	CYTL1
chr22:22550199-22550244:+	-2.50998	1.69655	13.5769	0.000316705	0.108024	PRAME
chr19:35633624-35633675:+	1.25973	1.75784	13.5543	0.000320231	0.108541	RBM42
chr18:47101739-47101960:+	-1.14003	-1.82301	13.5131	0.000326755	0.109214	KATNAL2
chr15:58476160-58478110:+	1.22567	3.29867	13.4396	0.000338722	0.111866	ALDH1A2
chr15:58476160-58478110:+	1.22567	3.29867	13.4396	0.000338722	0.111866	LIPC
chr15:58476160-58478110:+	1.22567	3.29867	13.4396	0.000338722	0.111866	RP11-355N15.1
chr10:12938625-12940679:-	1.00562	5.73842	13.3756	0.000349521	0.113938	CCDC3
chr22:22550367-22550676:+	-2.53414	3.80342	13.3528	0.000353451	0.114729	PRAME
chr18:47108732-47108852:+	-1.17965	-2.16717	13.3346	0.000356626	0.11504	HDHD2
chr22:18918503-18918711:-	-1.77501	-1.60375	13.2849	0.000365426	0.116748	PRODH
chr4:164247008-164247857:-	-2.37627	0.0835321	13.2683	0.000368409	0.117475	2021-03-01
chr15:65619465-65621486:-	1.78367	0.255775	13.1949	0.000381925	0.120833	SLC24A1
chr2:233630860-233633523:-	1.10626	-0.861573	13.189	0.000383031	0.120833	UGT1A8
chr1:169565163-169565372:-	1.02215	-2.98333	13.1876	0.000383296	0.120833	F5
chr20:44452630-44452766:-	1.04851	-1.73628	13.1417	0.000392036	0.121971	C20orf62
chr7:31823141-31826510:-	1.14982	-2.3869	13.1249	0.000395293	0.122756	PDE1C
chr19:35633376-35633425:+	1.22505	1.6852	13.0418	0.000411784	0.126461	RBM42
chrX:153557866-153558712:+	2.24927	2.2456	13.0302	0.000414137	0.126949	ATP2B3
chr19:10397650-10398082:+	1.44539	0.484946	12.9935	0.000421681	0.127533	CDC37
chr1:209786385-209787283:+	-1.08681	0.0531489	12.9911	0.000422172	0.127533	IRF6
chr19:56041101-56041690:-	1.66533	-0.820877	12.9071	0.000439998	0.130549	NLRP5
chr1:37962308-37962337:-	1.03871	-2.81717	12.8475	0.00045312	0.132786	SF3A3
chr12:47158544-47160585:-	1.00537	-0.487632	12.7979	0.000464326	0.134975	PCED1B
chr6:31977742-31977874:-	-1.09607	-2.02631	12.7673	0.0004714	0.13565	STK19
chr22:22735406-22735717:+	-2.43711	4.84709	12.7336	0.000479295	0.136842	IGLL5
chr19:4323530-4323843:+	1.17977	-1.47253	12.7089	0.000485174	0.137812	FSD1
chr22:22735135-22735294:+	-2.43078	2.94823	12.5941	0.000513478	0.14174	IGLL5
chr17:72838168-72839692:-	1.26863	-0.980362	12.5642	0.000521123	0.143228	SLC39A11
chr10:132890656-132891581:-	1.50175	-2.05005	12.5564	0.000523146	0.143228	CFAP46
chr9:38414091-38414200:-	1.38172	-2.19654	12.5274	0.000530713	0.144708	IGFBPL1
chr6:407455-411442:+	-1.48294	1.00134	12.481	0.000543033	0.146497	IRF4
chrX:77528131-77529270:-	-1.24947	0.298057	12.4628	0.000547933	0.147103	ATRX
chr9:96827016-96827103:+	-1.29078	-2.26396	12.3972	0.000566027	0.149312	ZNF782
chr9:96847533-96847704:+	-1.13538	-1.63774	12.3905	0.000567916	0.149337	ZNF782
chr15:58467117-58467235:+	1.2725	-0.493433	12.3691	0.000573969	0.150453	ALDH1A2
chr15:58467117-58467235:+	1.2725	-0.493433	12.3691	0.000573969	0.150453	LIPC
chr15:58467117-58467235:+	1.2725	-0.493433	12.3691	0.000573969	0.150453	RP11-355N15.1
chr6:31977308-31977404:-	-1.12267	-2.31247	12.2988	0.000594305	0.153368	STK19
chr11:46917761-46917886:-	1.46877	-2.01897	12.289	0.000597195	0.153529	LRP4
chr19:10398212-10399198:+	1.38649	1.254	12.2854	0.000598279	0.153529	CDC37
chr15:58465267-58465404:+	1.28156	-0.58279	12.2839	0.000598729	0.153529	ALDH1A2
chr15:58465267-58465404:+	1.28156	-0.58279	12.2839	0.000598729	0.153529	LIPC
chr15:58465267-58465404:+	1.28156	-0.58279	12.2839	0.000598729	0.153529	RP11-355N15.1
chr3:111578027-111578423:+	1.02853	-2.91558	12.2749	0.000601385	0.153529	CD96
chr7:100169855-100170194:-	1.25701	2.22096	12.2644	0.000604522	0.154094	GPC2
chrX:77538951-77539037:-	-1.48943	-2.84334	12.2119	0.000620482	0.15673	ATRX
chr1:145762039-145762329:+	1.06131	-1.77904	12.19	0.000627274	0.157482	RNF115
chr5:79372678-79372871:+	1.19943	-0.401862	12.1681	0.000634128	0.158671	HOMER1
chr5:21975200-21975494:-	-1.5808	-1.87876	12.1657	0.000634872	0.158671	CDH12
chr11:46914524-46914680:-	1.41175	-1.57755	12.1545	0.000638431	0.159083	LRP4
chr15:58458872-58458998:+	1.24344	-0.795995	12.141	0.000642714	0.159672	ALDH1A2
chr15:58458872-58458998:+	1.24344	-0.795995	12.141	0.000642714	0.159672	LIPC
chr15:58458872-58458998:+	1.24344	-0.795995	12.141	0.000642714	0.159672	RP11-355N15.1
chr11:46916140-46916370:-	1.35839	-1.26267	12.0478	0.000673166	0.163099	LRP4
chr19:35634154-35634268:+	1.46533	-0.902616	12.0362	0.000677081	0.163571	RBM42
chr1:209786130-209786257:+	-1.23977	-2.70988	12.0051	0.000687614	0.165066	IRF6
chr1:145753955-145754150:+	1.16698	-2.72673	11.9992	0.000689651	0.165066	RNF115
chr19:34262862-34264413:+	-1.87709	-1.3316	11.9957	0.000690846	0.165066	KIAA0355
chr1:209779665-209779788:+	-1.34505	-2.65527	11.9889	0.000693194	0.165153	TRAF3IP3
chr1:209779665-209779788:+	-1.34505	-2.65527	11.9889	0.000693194	0.165153	C1orf74
chr6:32628636-32628658:-	1.43808	-1.91373	11.9879	0.000693548	0.165153	HLA-DQA1
chr1:205797154-205797871:-	1.42667	-2.22719	11.9686	0.000700242	0.166211	SLC41A1
chr13:52387483-52391249:-	-1.04414	-1.53076	11.9268	0.000714938	0.167584	THSD1
chr12:52696884-52697092:+	1.06743	-2.94649	11.9179	0.000718136	0.167584	KRT77
chr17:39738533-39738784:-	-1.61177	1.16493	11.9158	0.000718858	0.167584	GRB7
chr15:58471327-58471544:+	1.23646	-0.00512871	11.9108	0.000720661	0.167769	ALDH1A2
chr15:58471327-58471544:+	1.23646	-0.00512871	11.9108	0.000720661	0.167769	LIPC
chr15:58471327-58471544:+	1.23646	-0.00512871	11.9108	0.000720661	0.167769	RP11-355N15.1
chr19:40366028-40366571:-	1.03008	2.08209	11.8752	0.000733567	0.17006	PLD3
chr22:23063132-23063193:+	-2.51318	3.09518	11.8282	0.000750921	0.172263	RSPH14
chr19:36357059-36358047:+	1.62366	0.382343	11.8243	0.000752384	0.172263	ZFP14
chr1:209781203-209781278:+	-1.36259	-3.04018	11.8047	0.000759791	0.17372	TRAF3IP3
chr1:209781203-209781278:+	-1.36259	-3.04018	11.8047	0.000759791	0.17372	C1orf74
chr5:138205079-138210245:-	-1.11202	-1.67722	11.781	0.000768806	0.17482	CDC23
chr2:39186982-39187789:+	1.10862	-0.296453	11.7351	0.000786601	0.176694	CDKL4
chr1:209783196-209783274:+	-1.24405	-2.91749	11.6609	0.000816297	0.179409	C1orf74
chr17:39742562-39743147:-	-1.45236	1.60487	11.6253	0.00083094	0.180871	GRB7
chr11:46911828-46912045:-	1.38407	-1.15719	11.6245	0.000831276	0.180871	LRP4
chr19:35632440-35632476:+	1.1732	1.42148	11.5599	0.000858561	0.184403	RBM42
chr1:94064718-94065586:+	-1.00215	-1.86626	11.5547	0.000860799	0.184403	ABCA4
chr2:140988996-140990895:-	-1.65873	-1.00864	11.5331	0.000870115	0.185681	LRP1B
chr11:46911495-46911671:-	1.36334	-1.43237	11.507	0.000881573	0.187406	LRP4
chr2:171716219-171717657:+	-1.58244	-0.964903	11.4721	0.000897071	0.189011	DYNC1I2
chrX:135291402-135291601:+	1.03892	-2.0476	11.464	0.000900705	0.189025	ZNF75D
chr11:46916717-46916842:-	1.36932	-1.84003	11.456	0.000904357	0.189109	LRP4
chr19:35631501-35631533:+	1.21508	0.944626	11.4465	0.000908645	0.18933	RBM42
chr22:22764131-22764194:+	-2.47873	3.66724	11.4461	0.000908822	0.18933	IGLL5
chr11:46917435-46917569:-	1.34242	-1.93292	11.3248	0.000965747	0.194848	LRP4
chr12:52679699-52680277:-	1.41296	1.67668	11.269	0.000993191	0.199178	KRT1
chr11:46903253-46903454:-	1.29866	-1.43332	11.2189	0.00101844	0.202533	LRP4
chr10:27961804-27964344:-	1.0419	1.97612	11.1866	0.00103507	0.205105	ARMC4
chr3:173998271-174001116:+	-1.1572	-0.141383	11.1799	0.00103859	0.205559	NLGN1
chr7:94927671-94928414:-	-1.62466	-0.0625125	11.1218	0.00106934	0.208073	PPP1R9A
chr19:4322983-4323234:+	1.11681	-1.14946	11.1103	0.00107553	0.208165	FSD1
chr12:95044129-95044324:-	1.03331	-1.28944	11.0786	0.00109282	0.210291	NR2C1
chr11:46898750-46898890:-	1.30069	-1.55987	11.0758	0.00109434	0.21034	LRP4
chr11:46918420-46918545:-	1.36094	-2.01055	11.0714	0.00109678	0.210565	LRP4
chr11:35272753-35282512:-	-1.50463	0.273785	11.0398	0.00111434	0.212097	SLC1A2
chr11:46907876-46908084:-	1.3545	-1.62093	11.0387	0.00111495	0.212097	LRP4
chr20:42199257-42199369:+	-1.34754	-2.59896	11.0215	0.00112464	0.212829	PTPRT
chr11:46897355-46897517:-	1.26489	-1.49417	11.0139	0.00112893	0.212829	LRP4
chr9:38411388-38411546:-	1.25585	-1.44926	11.0138	0.00112903	0.212829	IGFBPL1
chr22:22764305-22764618:+	-2.48261	5.68356	11.0012	0.00113617	0.213691	IGLL5
chr19:35630980-35631044:+	1.20966	1.19588	10.9915	0.00114177	0.214261	RBM42
chrX:69646498-69646861:+	-1.52611	-0.451191	10.9392	0.0011722	0.217065	EDA
chr17:16723249-16723413:-	-1.40111	-2.44361	10.8776	0.00120916	0.222148	CCDC144A
chr17:16723249-16723413:-	-1.40111	-2.44361	10.8776	0.00120916	0.222148	RP11-219A15.1
chr2:233344537-233344962:-	1.19656	0.544132	10.8439	0.00122983	0.22487	SAG
chr19:40367298-40367914:-	1.04518	2.31813	10.8422	0.00123091	0.22487	PLD3
chr17:39739346-39739392:-	-1.60014	-0.207368	10.8255	0.00124134	0.226311	GRB7
chr17:72846695-72851246:-	1.09557	-1.10004	10.7941	0.00126114	0.228918	SLC39A11
chrX:69645902-69645961:+	-1.57235	-1.73229	10.7753	0.00127313	0.23038	EDA
chr10:85972633-85973104:+	-1.317	-0.196644	10.7344	0.00129973	0.233379	GRID1
chrX:48252198-48252785:+	1.88906	0.49007	10.709	0.00131648	0.235118	SSX5
chrX:77582802-77583087:-	-1.24508	-2.06495	10.6849	0.00133262	0.23597	ATRX
chr6:31979929-31981050:-	-1.04827	-0.717442	10.6739	0.00134002	0.236	STK19
chr20:42198025-42198156:+	-1.33319	-2.38127	10.6722	0.00134116	0.236	PTPRT
chr6:36807550-36808916:-	-1.0512	-3.17993	10.67	0.00134269	0.236	CPNE5
chr1:160709077-160709146:+	-1.23073	-1.84813	10.6215	0.00137595	0.237829	CD48
chr10:5435062-5436424:-	1.17597	-2.60044	10.5657	0.00141538	0.241137	NET1
chr22:18910330-18910446:-	-1.57547	-2.00793	10.5397	0.00143412	0.242839	DGCR6
chr4:15779931-15780270:+	-1.096	-1.03151	10.5113	0.00145485	0.244855	CD38
chr11:46889530-46889665:-	1.16987	-0.831144	10.4836	0.00147539	0.246223	LRP4
chr11:46898295-46898381:-	1.31008	-2.0328	10.4377	0.00151013	0.249121	LRP4
chr9:38413234-38413350:-	1.28063	-1.97679	10.427	0.00151828	0.249433	IGFBPL1
chr11:46905422-46905527:-	1.32999	-2.10578	10.4244	0.0015203	0.249433	LRP4
chr10:85962736-85962879:+	-1.41591	-1.59133	10.4192	0.00152432	0.249483	GRID1
chr1:209782325-209782437:+	-1.19471	-2.69315	10.3841	0.00155173	0.25071	C1orf74
chr11:46896351-46896654:-	1.19657	-0.634212	10.3716	0.00156157	0.251379	LRP4
chr11:46900677-46900866:-	1.27825	-1.47725	10.3483	0.00158011	0.253323	LRP4
chr11:46890151-46890264:-	1.18903	-0.997323	10.3469	0.00158125	0.253323	LRP4
chrX:69646987-69647069:+	-1.52645	-1.5177	10.323	0.00160052	0.25518	EDA
chr22:23063340-23063644:+	-2.39678	4.91011	10.2909	0.00162686	0.256919	RSPH14
chr11:46898017-46898188:-	1.22568	-1.47008	10.2639	0.00164928	0.258744	LRP4
chr1:209778881-209779019:+	-1.25769	-2.70705	10.2597	0.00165279	0.258744	TRAF3IP3
chr11:57313974-57314125:+	-1.29258	-2.75121	10.2583	0.00165396	0.258744	TNKS1BP1
chr17:39741227-39741309:-	-1.55294	0.378402	10.2453	0.00166493	0.259203	GRB7
chrX:69645204-69645307:+	-1.61809	-1.7696	10.242	0.00166772	0.259203	EDA
chr19:35642157-35642385:+	1.45544	0.250849	10.2014	0.0017025	0.263366	ETV2
chr7:100170277-100170374:-	1.15451	1.8374	10.1765	0.0017242	0.265244	GPC2
chrX:69646221-69646319:+	-1.47513	-1.45092	10.1625	0.00173648	0.266395	EDA
chr22:18906964-18907110:-	-1.51808	-1.35952	10.1527	0.00174515	0.267479	DGCR6
chr11:46910962-46911084:-	1.3314	-2.17978	10.1162	0.00177781	0.271135	LRP4
chr16:13010545-13010672:+	1.25493	-1.6228	10.1035	0.00178937	0.271876	SHISA9
chrX:69649343-69649913:+	-1.35069	0.222175	10.099	0.00179344	0.271876	EDA
chr10:85961563-85961676:+	-1.40054	-2.0065	10.0903	0.0018014	0.272488	GRID1
chr19:35629732-35629798:+	1.16317	0.128442	10.0632	0.00182647	0.274881	RBM42
chr19:35632036-35632168:+	1.13748	1.53613	10.0464	0.00184209	0.275814	RBM42
chr15:62534728-62535144:-	-1.41241	-2.78237	10.0304	0.00185723	0.276333	TLN2
chr22:18907219-18907311:-	-1.47673	-1.70027	10.011	0.00187563	0.278751	DGCR6
chr19:16859950-16861222:+	-1.25443	-1.0438	9.99437	0.00189161	0.280125	SIN3B
chrX:69647163-69647313:+	-1.44628	-0.787311	9.88368	0.00200145	0.289941	EDA
chr5:138723710-138723820:-	-1.58956	0.35403	9.87794	0.00200731	0.290538	CTNNA1
chr11:46894926-46895144:-	1.12984	-0.796695	9.86393	0.00202172	0.291387	LRP4
chr11:106680719-106681204:-	1.05877	-0.903614	9.84255	0.0020439	0.293791	GUCY1A2
chr16:12995477-12996484:+	1.15977	0.247521	9.83997	0.0020466	0.293924	SHISA9
chr10:85970757-85970921:+	-1.29421	-1.05534	9.81774	0.00206996	0.295782	GRID1
chr11:46894625-46895935:+	1.07571	-0.14264	9.80952	0.00207867	0.296739	LRP4
chr22:23247164-23247217:+	-2.20662	4.94704	9.79737	0.00209161	0.297565	BCR
chr11:46878419-46880866:-	1.03409	2.71462	9.76337	0.00212826	0.298962	LRP4
chrX:69645613-69645706:+	-1.57686	-1.48725	9.76281	0.00212887	0.298962	EDA
chr10:85965583-85965683:+	-1.32602	-1.53958	9.71896	0.00217714	0.302266	GRID1
chr10:85958788-85958877:+	-1.4364	-2.15194	9.71138	0.0021856	0.303162	GRID1
chr20:35060049-35061119:+	1.12014	-2.31825	9.67993	0.00222104	0.305532	TRPC4AP
chrX:69644826-69644939:+	-1.54786	-1.81177	9.64507	0.00226102	0.307876	EDA
chr11:46884157-46884484:-	1.08093	-0.587105	9.63933	0.00226768	0.30838	LRP4
chr17:42385927-42386307:+	1.01495	-2.47412	9.63613	0.00227139	0.308512	STAT3
chr10:85960357-85960443:+	-1.41189	-2.20568	9.6353	0.00227235	0.308512	GRID1
chr5:138724150-138724356:-	-1.47882	0.287741	9.62973	0.00227884	0.308638	CTNNA1
chr9:35680962-35681152:+	1.03237	0.943407	9.62418	0.00228533	0.309013	CA9
chr5:140201361-140203811:+	-1.01506	-1.12043	9.60587	0.00230686	0.31016	CYSTM1
chr10:85971935-85972163:+	-1.27617	-0.413094	9.58765	0.00232849	0.312061	GRID1
chr19:4323345-4323433:+	1.11227	-1.97167	9.57708	0.00234113	0.312999	FSD1
chrX:69652157-69652541:+	-1.36076	-0.838318	9.57326	0.00234572	0.313206	EDA
chrX:152845436-152848387:+	-1.30559	-2.04355	9.54949	0.00237447	0.314797	NSDHL
chr10:85967930-85968133:+	-1.30083	-0.914772	9.54786	0.00237645	0.314797	GRID1
chr3:161062581-161064143:-	-1.26043	1.37133	9.53923	0.00238699	0.315331	PPM1L
chr11:106810186-106810904:-	1.00965	-0.440571	9.42081	0.00253651	0.325023	GUCY1A2
chr16:13002336-13005507:+	1.14306	1.1973	9.35402	0.00262504	0.329352	SHISA9
chr11:75897371-75898283:-	1.03798	3.53879	9.35128	0.00262875	0.329352	UVRAG
chr2:233345109-233345185:-	1.15857	-0.507396	9.33026	0.0026573	0.331567	SAG
chr21:43735403-43735706:-	-1.82907	2.27962	9.29821	0.00270146	0.334072	PDXK
chr17:39739803-39739928:-	-1.00283	1.1097	9.21399	0.00282112	0.34176	GRB7
chr4:164245117-164246910:-	-1.89609	1.29353	9.20347	0.00283645	0.342306	2021-03-01
chr19:35642536-35642576:+	1.45797	-0.301431	9.19692	0.00284603	0.342306	ETV2
chr22:18909838-18909917:-	-1.48478	-2.139	9.18704	0.00286056	0.342946	DGCR6
chr22:18912564-18912713:-	-1.44484	-1.64573	9.0972	0.00299614	0.351346	DGCR6
chr16:87730186-87731759:+	1.2474	0.693152	9.09087	0.00300595	0.351611	KLHDC4
chr11:46890539-46890683:-	1.10639	-0.922363	9.08766	0.00301092	0.351946	LRP4
chr19:40370195-40370532:-	1.02345	1.08021	9.03403	0.00309543	0.356813	PLD3
chr5:138723258-138723610:-	-1.49162	1.12549	9.02939	0.00310284	0.35742	CTNNA1
chr11:46897007-46897232:-	1.18837	-1.0604	9.02525	0.00310948	0.357656	LRP4
chr10:85971404-85971471:+	-1.30122	-1.86439	9.00014	0.00315008	0.359625	GRID1
chr17:80319756-80321619:+	1.00674	-2.74699	8.98219	0.00317942	0.360994	RNF213
chr4:139104356-139104459:-	-1.02039	-2.97819	8.96592	0.00320626	0.36182	ELF2
chr2:239072633-239072824:+	-1.05911	-1.21749	8.94768	0.00323664	0.362252	HDAC4
chr7:77620237-77621940:+	-1.13546	-2.55837	8.92806	0.00326962	0.363791	PTPN12
chr11:75905611-75905888:-	1.04164	2.02686	8.92362	0.00327715	0.364149	UVRAG
chr13:39454421-39461265:+	1.36075	1.13097	8.92358	0.00327721	0.364149	LHFP
chr1:145336281-145336332:+	-1.0579	-2.01397	8.86431	0.00337926	0.37133	NBPF20
chr11:46894651-46894785:-	1.09054	-1.23545	8.86296	0.00338162	0.37133	LRP4
chr11:46885999-46886086:-	1.09342	-1.12868	8.81096	0.00347389	0.37572	LRP4
chr17:46703115-46703835:-	-1.67959	0.191766	8.80443	0.00348566	0.376015	NSF
chr7:100170483-100170636:-	1.11677	1.99164	8.79488	0.00350296	0.37686	GPC2
chr2:233346216-233346340:-	1.15702	-0.309831	8.79357	0.00350533	0.37686	SAG
chr10:85973838-85977119:+	-1.13744	2.62644	8.75225	0.0035812	0.379436	GRID1
chr3:46622622-46623950:+	-1.14514	-1.71846	8.73362	0.00361597	0.381462	TDGF1
chr22:18908855-18908936:-	-1.46421	-2.0229	8.69718	0.00368496	0.385037	DGCR6
chr19:50461900-50462157:-	-1.05193	-2.8394	8.68751	0.00370349	0.385764	MYBPC2
chr11:60235723-60238224:+	-1.44346	-1.38846	8.63261	0.00381057	0.389844	MS4A4E
chr22:23248512-23248968:+	-1.81546	8.56056	8.61478	0.00384602	0.391306	BCR
chr22:23248509-23248930:+	-1.81542	8.56038	8.61421	0.00384716	0.391306	BCR
chr19:16855232-16855958:+	-1.25526	-2.54763	8.61176	0.00385205	0.39144	SIN3B
chr11:18266789-18267062:-	-1.36479	-0.140305	8.60351	0.00386861	0.391926	SAA1
chr10:85956261-85956406:+	-1.20498	-1.42993	8.57091	0.0039347	0.395821	GRID1
chr22:23264764-23265082:+	-1.89948	4.53102	8.54844	0.00398094	0.398914	BCR
chr19:4318869-4318948:+	1.11371	-2.56825	8.54643	0.0039851	0.398914	FSD1
chr22:23223277-23223575:+	-2.02036	5.07896	8.54623	0.00398553	0.398914	BCR
chr11:46893076-46893184:-	1.13433	-1.36199	8.54471	0.00398867	0.398989	LRP4
chr10:85955250-85955345:+	-1.26469	-2.07804	8.48857	0.00410688	0.401406	GRID1
chr6:47681534-47682913:+	-1.24445	-2.13409	8.44689	0.00419697	0.406393	ADGRF2
chr10:85968485-85968637:+	-1.22884	-1.10643	8.43814	0.00421616	0.406789	GRID1
chr17:16722115-16722697:-	-1.45651	-1.33913	8.43609	0.00422067	0.406789	CCDC144A
chr17:16722115-16722697:-	-1.45651	-1.33913	8.43609	0.00422067	0.406789	RP11-219A15.1
chr5:138725369-138725605:-	-1.50831	0.861568	8.43593	0.004221	0.406789	CTNNA1
chr15:42184991-42187534:+	1.00161	-1.23684	8.40437	0.004291	0.410956	VPS39
chrX:69642991-69643232:+	-1.39075	-2.16485	8.39842	0.00430432	0.411757	EDA
chr2:233346492-233346559:-	1.16994	-1.00402	8.35235	0.00440897	0.417987	SAG
chrX:38530630-38530704:+	-1.09412	1.96109	8.34836	0.00441815	0.418317	RP5-972B16.2
chr7:100170729-100170806:-	1.07825	1.10244	8.34544	0.00442488	0.418317	GPC2
chr11:46886670-46886737:-	1.12406	-1.61045	8.33763	0.00444294	0.419209	LRP4
chr17:60813292-60814693:-	-1.10973	-1.99007	8.33054	0.00445941	0.420313	BCAS3
chr22:23222915-23222985:+	-1.9732	3.50267	8.31229	0.00450208	0.421471	BCR
chr11:46900458-46900589:-	1.17112	-1.74027	8.2955	0.0045417	0.422803	LRP4
chr14:104571665-104571787:+	-1.13734	-2.7582	8.2833	0.00457072	0.424031	TMEM179
chr10:85964283-85964361:+	-1.2567	-1.79948	8.25543	0.00463774	0.42617	GRID1
chr16:81323953-81324747:+	-1.13638	-1.50536	8.25096	0.00464859	0.42617	GAN
chr10:85978835-85979374:+	-1.47379	-1.81033	8.18169	0.00481999	0.431572	GRID1
chr11:69061622-69062043:+	-1.46221	-0.205531	8.17541	0.00483585	0.43218	TPCN2
chr22:23261705-23261753:+	-1.74554	3.12372	8.17403	0.00483934	0.43218	BCR
chr2:85051077-85051328:-	-1.03392	-0.990379	8.16593	0.00485989	0.432656	KCMF1
chr21:43733595-43733741:-	-1.7911	2.6199	8.16488	0.00486255	0.432656	PDXK
chr4:15839715-15839788:+	-1.03332	-1.84685	8.15462	0.00488873	0.433988	CD38
chr4:5018862-5018906:-	1.22981	-2.1402	8.11582	0.00498901	0.438219	CYTL1
chr4:15937195-15938275:-	-1.10885	1.15702	8.09011	0.00505664	0.442163	FGFBP1
chr1:111785839-111786060:+	-1.5453	-0.927643	8.05	0.00516401	0.446007	KCND3
chrX:38533475-38533570:+	-1.07315	2.42182	8.03772	0.00519736	0.447098	RP5-972B16.2
chr20:62124490-62124640:-	-1.73524	-0.328771	8.03283	0.00521071	0.447348	LSM14B
chr15:78640269-78640572:+	-1.45951	5.93015	8.02786	0.00522431	0.447645	CHRNB4
chr19:4318343-4318502:+	1.0253	-1.96014	8.02648	0.00522809	0.447645	FSD1
chr22:23243152-23243613:+	-1.74685	8.76947	8.02648	0.00522809	0.447645	BCR
chr15:78635841-78635954:+	-1.44579	5.13483	8.00566	0.00528548	0.450139	CHRNB4
chr20:42200691-42200777:+	-1.13404	-2.603	7.999	0.00530397	0.450139	PTPRT
chr20:44806585-44806836:-	1.21964	-1.31723	7.99354	0.00531917	0.450167	RIMS4
chr10:115531729-115531848:+	-1.34965	-0.201711	7.98599	0.00534029	0.450759	ATRNL1
chr19:16918397-16918947:+	-1.14566	-1.81457	7.98425	0.00534516	0.450934	CPAMD8
chr3:161089223-161089871:-	-1.13309	-1.50287	7.9742	0.00537342	0.451293	B3GALNT1
chr2:233345428-233345523:-	1.08095	-0.45521	7.96242	0.00540676	0.452469	SAG
chr15:78633385-78633563:+	-1.45257	5.18161	7.95588	0.00542534	0.453568	CHRNB4
chrX:38525350-38525563:+	-1.0724	2.75402	7.95159	0.00543756	0.454361	RP5-972B16.2
chr19:4317179-4317277:+	1.08446	-2.29256	7.93787	0.00547688	0.455489	FSD1
chrX:38534959-38535114:+	-1.05876	2.71452	7.83871	0.00576982	0.470647	RP5-972B16.2
chr19:4311593-4312048:+	1.02562	-1.66891	7.83671	0.00577592	0.470647	FSD1
chrX:102318570-102318659:-	1.3404	0.701613	7.82826	0.00580165	0.471102	NXF2
chr2:233345801-233345866:-	1.07801	-0.771886	7.82036	0.00582581	0.472211	SAG
chrX:102317581-102318207:-	1.18839	2.49123	7.81866	0.00583101	0.472211	NXF2
chr2:85059179-85059269:-	-1.04778	-1.86661	7.8176	0.00583426	0.472211	KCMF1
chr20:44802376-44803716:-	1.19672	-0.0123715	7.7687	0.00598636	0.476992	RIMS4
chr15:78632666-78632840:+	-1.44891	3.66338	7.763	0.00600437	0.477797	CHRNB4
chr19:4306195-4306326:+	1.06544	-2.05716	7.74247	0.00606963	0.481781	FSD1
chr16:12061427-12061924:+	-1.26322	-2.0499	7.72521	0.00612509	0.48296	SNX29
chr17:39658478-39658846:-	1.30118	-0.890535	7.69504	0.00622325	0.48497	STARD3
chrX:102319024-102319168:-	1.2474	-0.360665	7.65269	0.00636383	0.489721	NXF2
chr10:115529543-115529659:+	-1.32214	-0.212475	7.61701	0.00648478	0.492201	ATRNL1
chr8:144239332-144239902:-	-1.39699	0.7407	7.58792	0.00658516	0.495097	MROH1
chr22:23090119-23090407:+	-1.83316	0.759072	7.58663	0.00658964	0.495097	RSPH14
chr22:23090119-23090407:+	-1.83316	0.759072	7.58663	0.00658964	0.495097	GNAZ
chr6:36724022-36724075:-	-1.04471	-2.63816	7.56437	0.00666762	0.496812	RAB44
chr1:207106331-207106511:-	-1.82581	0.864059	7.56	0.00668301	0.496876	C4BPA
chr22:36649884-36650037:+	-1.13668	-2.49396	7.5514	0.00671346	0.498203	CACNG2
chr1:173837098-173837125:-	1.49758	1.1346	7.55054	0.0067165	0.498203	DARS2
chrX:69652884-69653230:+	-1.2312	-1.05558	7.53403	0.00677537	0.500119	EDA
chr6:49518113-49519806:+	-1.14577	-1.76746	7.52423	0.00681057	0.5003	GLYATL3
chr22:23161965-23162248:+	-1.89608	1.84396	7.52081	0.00682291	0.5003	RAB36
chr1:207107765-207108091:-	-1.8597	1.38237	7.50383	0.00688444	0.501921	C4BPA
chr11:106849345-106849466:-	1.00332	-2.62777	7.50181	0.0068918	0.502034	GUCY1A2
chr7:100805791-100808144:-	1.06587	-0.0817298	7.49148	0.00692959	0.503025	EPHB4
chr20:42204864-42205023:+	-1.01352	-2.12243	7.48569	0.00695085	0.503909	PTPRT
chr20:62126158-62126454:-	-1.61046	0.526453	7.44462	0.00710359	0.509788	LSM14B
chr21:43732164-43732379:-	-1.70963	2.53297	7.40808	0.00724243	0.51526	PDXK
chr10:85957542-85957592:+	-1.30306	-2.54105	7.40496	0.00725439	0.515494	GRID1
chr3:161077590-161077682:-	-1.25436	-2.08554	7.39723	0.00728417	0.516356	PPM1L
chrX:38540458-38540541:+	-1.03986	1.98588	7.3907	0.00730942	0.517067	RP5-972B16.2
chr14:104561868-104561993:+	-1.1808	-2.58223	7.33253	0.0075384	0.521086	TMEM179
chr1:111773364-111773565:+	-1.40646	-0.614455	7.32123	0.00758375	0.522485	KCND3
chr1:12175634-12175786:+	1.01911	-2.54554	7.30484	0.00765001	0.523903	TNFRSF1B
chr5:149563037-149564120:+	-1.17217	-2.29706	7.29491	0.00769045	0.52398	ARHGEF37
chr19:57324728-57325161:+	-1.12788	-0.759019	7.23341	0.00794584	0.531287	ZNF543
chr1:207105801-207105922:-	-1.80034	0.529966	7.21152	0.00803882	0.533711	C4BPA
chr6:36715998-36716044:-	-1.04795	-2.57627	7.18474	0.00815416	0.535233	RAB44
chr11:18269468-18269562:-	-1.20599	-0.65726	7.18018	0.00817395	0.535233	SAA1
chr1:207108831-207109163:-	-1.77054	1.0782	7.16971	0.00821962	0.537254	C4BPA
chr3:54537519-54537681:+	1.06982	-2.24027	7.1573	0.00827411	0.538539	CACNA2D3
chr17:39657233-39657996:-	1.27943	-0.740645	7.1393	0.00835375	0.540837	STARD3
chrX:38546853-38546928:+	-1.01768	2.11936	7.11801	0.00844901	0.543959	RP5-972B16.2
chrX:119438204-119438346:-	1.00032	-2.60063	7.08713	0.00858915	0.547098	SLC25A43
chr10:115528574-115528649:+	-1.27774	-0.461642	7.00496	0.00897395	0.556143	ATRNL1
chr19:6531010-6531314:+	-1.02062	-1.52169	6.94711	0.00925557	0.5632	TNFSF9
chr22:22749534-22749829:+	-1.52388	0.331321	6.94464	0.00926779	0.56321	IGLL5
chr20:42208612-42208701:+	-1.03836	-2.50508	6.90412	0.00947074	0.569821	PTPRT
chr1:207105016-207105147:-	-1.74861	1.01343	6.83584	0.00982319	0.57879	C4BPA
chr2:98709524-98709751:+	-1.08872	-2.4655	6.81916	0.00991135	0.580695	MGAT4A
chr7:50530911-50531129:-	-1.40556	-1.37038	6.79195	0.0100569	0.585309	FIGNL1
chr7:50530911-50531129:-	-1.40556	-1.37038	6.79195	0.0100569	0.585309	DDC
chr10:115534585-115534794:+	-1.26584	0.166592	6.76416	0.0102078	0.58726	ATRNL1
chr1:153333120-153333502:+	-1.13337	5.5398	6.74759	0.010299	0.590114	PGLYRP4
chr5:139266925-139267096:-	-1.05255	-2.51467	6.7285	0.010405	0.592223	SIL1
chr18:61471471-61472603:+	-1.60509	0.0853045	6.70187	0.0105548	0.594537	CDH20
chr12:50347938-50348102:+	-1.01706	-2.53242	6.67794	0.0106914	0.598371	FAM186A
chr10:115533986-115534092:+	-1.23138	-0.160301	6.64962	0.0108553	0.601268	ATRNL1
chr1:207104842-207104900:-	-1.71191	0.48124	6.63714	0.0109284	0.602529	C4BPA
chr22:23241792-23241847:+	-1.65212	4.70097	6.6322	0.0109574	0.603532	BCR
chr14:104570641-104570823:+	-1.04097	-2.66965	6.59277	0.0111923	0.610063	TMEM179
chr5:40934427-40934568:+	-1.218	-0.134524	6.58152	0.0112603	0.611464	C7
chr11:69062700-69064753:+	-1.19479	0.632018	6.57146	0.0113214	0.612731	TPCN2
chr5:819640-819727:-	-1.02192	-2.52007	6.55191	0.0114412	0.615124	ZDHHC11
chr10:115536883-115537018:+	-1.28348	0.0934673	6.54419	0.0114888	0.615804	ATRNL1
chr4:78526978-78527083:+	-1.14657	-1.18522	6.52225	0.0116255	0.618629	FRAS1
chr10:105236051-105236306:-	-1.08552	-1.49656	6.46998	0.0119578	0.626389	SORCS3
chr20:62127209-62127388:-	-1.48612	-0.0226095	6.45644	0.0120454	0.62854	LSM14B
chr19:4307879-4307980:+	1.0143	-2.32208	6.45217	0.0120732	0.628617	FSD1
chr5:40936440-40936587:+	-1.17508	0.120305	6.42958	0.0122214	0.631377	C7
chr19:16925839-16928773:+	-1.06809	0.506401	6.4284	0.0122292	0.631377	CPAMD8
chr17:46698526-46700497:-	-1.39695	2.998	6.42297	0.0122651	0.631583	NSF
chr1:207110440-207111096:-	-1.6631	1.59808	6.41673	0.0123064	0.632231	C4BPA
chr10:115527104-115527238:+	-1.19606	-0.0760204	6.38002	0.0125529	0.635531	ATRNL1
chr10:115540361-115543187:+	-1.25413	3.80519	6.35873	0.0126983	0.639142	ATRNL1
chr22:17385315-17385395:-	-1.39728	0.0527399	6.32277	0.0129477	0.644571	CECR2
chr7:44578416-44579941:-	-1.00015	-2.66972	6.27174	0.0133104	0.65278	TMED4
chr11:26681809-26684835:+	-1.2126	-0.970791	6.24376	0.0135138	0.656862	SLC5A12
chr20:17462229-17465220:+	1.31896	1.33635	6.2413	0.0135318	0.656862	PCSK2
chr10:115526170-115526258:+	-1.18845	-1.03348	6.2327	0.013595	0.657877	ATRNL1
chr1:205426020-205426205:+	-1.07079	-2.15224	6.22461	0.0136548	0.658797	LEMD1
chr5:40909599-40909718:+	-1.18052	-0.888443	6.20607	0.0137928	0.662193	C7
chr3:138668354-138672830:+	-1.19461	0.817647	6.20088	0.0138317	0.662916	PIK3CB
chr20:62128973-62129217:-	-1.5024	-0.239764	6.16317	0.0141177	0.667977	LSM14B
chr19:9577031-9579010:-	1.12959	0.205503	6.13321	0.0143494	0.67224	ZNF121
chr1:111784849-111784988:+	-1.26616	-1.17879	6.09401	0.0146584	0.678835	KCND3
chr10:115535524-115535625:+	-1.22117	-0.0851194	6.08637	0.0147194	0.67968	ATRNL1
chr5:40928682-40928737:+	-1.20059	-1.2239	6.04452	0.0150585	0.688222	C7
chr14:95088678-95088828:+	-1.05367	2.44532	6.04265	0.0150738	0.688355	DICER1
chr8:144240220-144241126:-	-1.19417	0.0157469	6.0349	0.0151376	0.689591	MROH1
chr18:624865-625032:+	-1.00963	0.438253	6.00304	0.0154026	0.694478	CLUL1
chr19:1782076-1783269:-	-1.0025	-1.2448	5.99837	0.0154419	0.694478	ATP8B3
chr1:111781372-111781554:+	-1.29383	-1.39589	5.99427	0.0154764	0.694478	KCND3
chr14:95089948-95090389:+	-1.0452	3.22014	5.99346	0.0154833	0.694478	DICER1
chr5:40937654-40937792:+	-1.15133	0.12107	5.98879	0.0155228	0.69567	C7
chr1:209602526-209602753:+	1.14277	1.58999	5.93137	0.0160166	0.705286	CAMK1G
chr16:2835800-2835962:-	1.27456	0.00644611	5.90176	0.0162777	0.708294	ZG16B
chr7:31102810-31102931:+	-1.14282	-1.99763	5.90157	0.0162794	0.708294	ADCYAP1R1
chr12:72666545-72667289:-	1.12221	-1.59831	5.87746	0.0164952	0.710288	TRHDE
chr17:31340108-31341084:-	1.06622	-1.63522	5.85817	0.0166701	0.714069	NF1
chr1:17609341-17610725:+	1.21025	-0.510268	5.85809	0.0166708	0.714069	ARHGEF10L
chr12:72666529-72667337:+	1.12475	-1.51356	5.84038	0.0168331	0.717766	TRHDE
chr1:205425186-205425351:+	-1.09593	-2.25171	5.81666	0.017053	0.719889	LEMD1
chr17:60837196-60837367:-	-1.05026	-2.39801	5.78992	0.0173045	0.724576	BCAS3
chr12:132855006-132857486:+	1.03201	-1.84606	5.78772	0.0173253	0.724576	CHFR
chr5:40931166-40931241:+	-1.14871	-0.941153	5.77915	0.0174069	0.726545	C7
chr16:81272296-81272577:+	-1.04552	-2.40539	5.76975	0.0174967	0.726815	BCO1
chr5:40955489-40955655:+	-1.09348	0.577589	5.73094	0.0178729	0.731	C7
chr10:115526371-115526477:+	-1.13065	-0.581923	5.64529	0.0187334	0.74349	ATRNL1
chr1:153330745-153330909:+	-1.05916	4.95732	5.61171	0.0190825	0.750543	PGLYRP4
chr5:40958135-40958363:+	-1.10585	0.947343	5.60235	0.0191809	0.751574	C7
chr1:18152262-18153556:+	-1.34861	1.2508	5.56974	0.0195284	0.757166	IGSF21
chr16:23364122-23364395:+	-1.29929	-1.46776	5.52562	0.0200088	0.76356	SCNN1B
chr5:40964843-40964975:+	-1.06606	0.891084	5.49073	0.0203975	0.767926	C7
chr18:24432010-24436453:-	-1.10058	-0.679649	5.48907	0.0204162	0.767926	IMPACT
chr7:50526136-50526541:-	-1.0317	-0.951189	5.45502	0.0208035	0.773943	FIGNL1
chr7:50526136-50526541:-	-1.0317	-0.951189	5.45502	0.0208035	0.773943	DDC
chr1:111778646-111778775:+	-1.18858	-1.58826	5.38378	0.0216389	0.784393	KCND3
chr11:18267457-18267595:-	-1.05859	1.22405	5.37669	0.021724	0.786253	SAA1
chr16:23359913-23360231:+	-1.25652	-1.54848	5.37506	0.0217435	0.786475	SCNN1B
chr5:40945300-40945470:+	-1.06575	0.379814	5.36528	0.0218616	0.789175	C7
chr16:2835376-2835647:-	1.2218	0.586264	5.34759	0.0220767	0.790711	ZG16B
chr1:111777529-111777679:+	-1.16522	-1.25585	5.33409	0.0222424	0.79277	KCND3
chr1:111778261-111778385:+	-1.16495	-1.41196	5.32226	0.0223886	0.794748	KCND3
chr1:239549865-239550527:+	-1.02125	-2.37463	5.21763	0.0237269	0.811457	CHRM3
chr16:5094124-5094837:-	-1.00246	-0.271387	5.1784	0.02425	0.818087	EEF2KMT
chr1:207112464-207112808:-	-1.4666	0.640613	5.17515	0.0242939	0.819241	C4BPA
chr1:209605478-209605890:+	1.01821	1.57281	5.14679	0.0246803	0.825155	CAMK1G
chr5:40962187-40962274:+	-1.02602	0.317624	5.1301	0.0249107	0.828951	C7
chr1:209602168-209602433:+	1.09793	1.80585	5.11135	0.0251723	0.83168	CAMK1G
chr4:6322306-6325320:-	-1.09378	2.01871	5.07461	0.0256933	0.836402	PPP2R2C
chr4:6330989-6331080:-	-1.187	-1.67993	5.05934	0.0259131	0.838845	PPP2R2C
chr1:209603770-209603821:+	1.08712	-0.100845	5.05638	0.0259559	0.839074	CAMK1G
chr5:40950006-40950116:+	-1.04448	0.0229625	5.04226	0.0261613	0.840298	C7
chr1:165414082-165414430:-	1.04786	-1.11156	5.02672	0.0263893	0.843383	RXRG
chr1:18149480-18149851:+	-1.2795	0.0580684	5.00201	0.0267562	0.846092	IGSF21
chr4:6377546-6377658:-	-1.14412	-1.37458	4.99289	0.0268929	0.847045	PPP2R2C
chr5:40959551-40959722:+	-1.03124	0.829586	4.97554	0.0271551	0.849936	C7
chr5:40947704-40947947:+	-1.0238	0.717647	4.96175	0.0273655	0.852678	C7
chr7:96653581-96654143:-	-1.03323	0.87675	4.93716	0.0277448	0.857755	SHFM1
chr4:6349573-6349737:-	-1.15293	-0.988031	4.93277	0.0278131	0.858716	PPP2R2C
chr16:2836503-2836708:-	1.15798	-0.473844	4.92417	0.0279473	0.860403	ZG16B
chr7:31104447-31104552:+	-1.04352	-1.88468	4.8603	0.0289664	0.871406	ADCYAP1R1
chr10:115511213-115511520:+	-1.0119	-1.24775	4.85048	0.0291264	0.872798	ATRNL1
chr2:211525209-211525379:+	-1.13155	-1.49354	4.84911	0.029149	0.872954	ERBB4
chr2:3685123-3685194:+	-1.13186	-0.661056	4.83164	0.0294363	0.876948	ALLC
chr20:61404869-61407369:+	-1.02687	-0.705266	4.8212	0.0296095	0.879311	CDH4
chr4:6380134-6380299:-	-1.08668	-0.800514	4.81116	0.029777	0.880079	PPP2R2C
chr16:2833954-2835172:-	1.142	2.78056	4.72929	0.031181	0.891964	ZG16B
chr12:111785328-111788356:+	1.03247	-0.00633404	4.72819	0.0312003	0.891964	RP11-162P23.2
chr12:111785328-111788356:+	1.03247	-0.00633404	4.72819	0.0312003	0.891964	ALDH2
chr4:6473887-6474326:-	-1.08517	-1.67282	4.72315	0.0312891	0.892103	PPP2R2C
chr4:142244576-142247161:-	1.16506	-0.453157	4.67579	0.0321361	0.897555	INPP4B
chr4:6335289-6335458:-	-1.10302	-1.07941	4.66637	0.0323073	0.899204	PPP2R2C
chr22:23261707-23262023:+	-1.29151	3.95259	4.66605	0.0323133	0.899204	BCR
chr9:74863188-74867139:+	-1.04757	1.66223	4.64609	0.0326795	0.901427	TRPM6
chr4:71522928-71523008:-	-1.11013	2.54082	4.64473	0.0327046	0.901427	SLC4A4
chr6:80017386-80020961:-	-1.05303	0.728908	4.55529	0.034402	0.911814	TTK
chr4:6374250-6374427:-	-1.07216	-0.89465	4.5244	0.0350096	0.916648	PPP2R2C
chr1:226723319-226726400:-	-1.11216	-1.48413	4.50301	0.0354369	0.917931	ITPKB
chr2:3687868-3687921:+	-1.08104	-0.459676	4.49514	0.0355958	0.919911	ALLC
chr10:115515018-115515164:+	-1.06326	-1.00213	4.49153	0.0356687	0.920193	ATRNL1
chr2:3660901-3660972:+	-1.094	-0.912667	4.48788	0.0357427	0.920786	ALLC
chr7:96651235-96651681:-	-1.02006	-0.248644	4.41998	0.037149	0.92866	SHFM1
chr22:23237555-23238005:+	-1.26455	7.0015	4.25236	0.040878	0.952537	BCR
chr22:23237553-23237984:+	-1.26454	7.00116	4.2522	0.0408818	0.952537	BCR
chr1:153330330-153330357:+	-1.02918	3.09736	4.07391	0.0452881	0.980625	PGLYRP4
chr1:167095024-167098402:+	-1.01759	-0.358609	4.05791	0.0457075	0.982589	GPA33
chr1:167095024-167098402:+	-1.01759	-0.358609	4.05791	0.0457075	0.982589	DUSP27
chr17:46681842-46682354:-	-1.02625	0.112246	4.05164	0.0458731	0.983377	NSF
chr18:56892724-56892966:+	-1.13483	-0.865149	3.93594	0.0490441	0.997778	WDR7
