# Supplementary material for: Identification of a Novel Immune-Related lncRNA CTD-2288O8.1 Regulating Cisplatin Resistance in Ovarian Cancer Based on Integrated Analysis
Source: Front Genet. 2022 Feb 14;13:814291. doi: 10.3389/fgene.2022.814291 (PMC8884246; doi:10.3389/fgene.2022.814291)
Supplement: Supplementary file 1 [file DataSheet2.ZIP › Bioinformatics Analysis/DFS_lncRNA_p.xls]

## Sheet: pfs_gene_p
gene	pvalue
chr6.4610846.4611046..	0.00584142	RP4-529N6.1	UP	1
chr14.106208230.106208559..	0.0063092	AB019440.50	DOWN
chr20.10265372.10265420..	0.00661244	SNAP25-AS1	UP	1
chr10.87615786.87615947..	0.015728	RP11-57C13.6	UP	1
chr16.13328887.13334272..	0.0160894	U91319.1	UP	1
chr14.106207814.106208132..	0.0175286	AB019440.50	DOWN
chr14.106207818.106208132..	0.0175286	AB019440.50	DOWN
chr14.106518394.106518706..	0.022739	LINC00221	DOWN
chr5.52776595.52776706..	0.0245596	CTD-2288O8.1	UP	1
chr16.5106054.5106189..	0.0247994	RP11-10K17.6	DOWN
chr17.40948704.40949079..	0.0281068	AC004231.2	UP
chr14.106518808.106518853..	0.0314712	LINC00221	DOWN
chr14.106494532.106494577..	0.0335868	LINC00221	DOWN
chr14.106518916.106518919..	0.0345814	LINC00221	DOWN
chr1.71436464.71437416..	0.0363804	ZRANB2-AS2	UP	1
chr3.154834268.154834348..	0.041417	RP11-439C8.1	DOWN	1
chr1.71439980.71440071..	0.0421973	ZRANB2-AS2	UP	1
chr8.68942732.68942893..	0.0432146	LINC01592	DOWN
