# Supplementary material for: Identification of a Novel Immune-Related lncRNA CTD-2288O8.1 Regulating Cisplatin Resistance in Ovarian Cancer Based on Integrated Analysis
Source: Front Genet. 2022 Feb 14;13:814291. doi: 10.3389/fgene.2022.814291 (PMC8884246; doi:10.3389/fgene.2022.814291)
Supplement: Supplementary file 1 [file DataSheet2.ZIP › Bioinformatics Analysis/OS_lncRNA_p.xls]

## Sheet: sur_gene_p
gene	pvalue
chr11.75115465.75115610..	0.00251163	CTD-2562J17.2	UP	1
chr1.152274651.152287223..	0.010128	FLG-AS1	DOWN	1
chr7.27202058.27203460..	0.0172218	HOTTIP	UP	1
chr7.27204497.27205149..	0.0264168	HOTTIP	UP	1
chr1.85391267.85392404..	0.0347936	RP11-131L23.1	UP
chr16.13328887.13334272..	0.0357884	U91319.1	UP	1
chr1.71439980.71440071..	0.0371319	ZRANB2-AS2	UP	1
