# Supplementary material for: Identification of a Novel Immune-Related lncRNA CTD-2288O8.1 Regulating Cisplatin Resistance in Ovarian Cancer Based on Integrated Analysis
Source: Front Genet. 2022 Feb 14;13:814291. doi: 10.3389/fgene.2022.814291 (PMC8884246; doi:10.3389/fgene.2022.814291)
Supplement: Supplementary file 1 [file DataSheet2.ZIP › Bioinformatics Analysis/TCGA_ov_clinicl.xls]

## Sheet: sort_ov_clinicl
AgeAtDiagnosis..yrs.	VITALSTATUS	TUMORSTAGE	TUMORGRADE	TUMORRESIDUALDISEASE	PRIMARYTHERAPYOUTCOMESUCCESS	PERSONNEOPLASMCANCERSTATUS	OverallSurvival.mos.	ProgressionFreeStatus	ProgressionFreeSurvival..mos.	PlatinumFreeInterval..mos..	PlatinumStatus	type
TCGA_04_1348	44.48	DECEASED	IIIB	G3	1-10 mm	COMPLETE RESPONSE	WITH TUMOR	48.62	Recurred/Progressed	18.82	12.8	Sensitive	1
TCGA_04_1362	59.58	DECEASED	IIC	G3	1-10 mm		WITH TUMOR	44.2	Recurred/Progressed	7.31	1.7	Resistant	2
TCGA_04_1364	61.08	DECEASED	IIIC	G3	1-10 mm	PROGRESSIVE DISEASE	WITH TUMOR	33.61	Recurred/Progressed	9.48	3.3	Resistant	2
TCGA_04_1365	87.47	LIVING	IIIB	G3		COMPLETE RESPONSE	WITH TUMOR	76.33	Recurred/Progressed	43.54	37.4	Sensitive	1
TCGA_04_1514	45.82	DECEASED	IIIA	G2	No Macroscopic disease	COMPLETE RESPONSE	TUMOR FREE	56.39	Recurred/Progressed	40.03	34	Sensitive	1
TCGA_09_0364	80.17	DECEASED	IIC	G3	11-20 mm	COMPLETE RESPONSE	WITH TUMOR	29.08	Recurred/Progressed	12.95	6.8	Sensitive	1
TCGA_09_0366	56	DECEASED	IIIC	G3	1-10 mm	STABLE DISEASE	WITH TUMOR	57.57	Recurred/Progressed	6.2	2.5	Resistant	2
TCGA_09_0369	56.73	DECEASED	IIIC	G3	No Macroscopic disease	COMPLETE RESPONSE	WITH TUMOR	35.44	Recurred/Progressed	8.95	5.8	Resistant	2
TCGA_09_1662	58.21	DECEASED	IV	G3	1-10 mm	COMPLETE RESPONSE	WITH TUMOR	89.08	Recurred/Progressed	34.3	29.7	Sensitive	1
TCGA_09_1666	57.72	LIVING	IIIC	G3	No Macroscopic disease	COMPLETE RESPONSE	WITH TUMOR	57.41	Recurred/Progressed	15.74	10.1	Sensitive	1
TCGA_09_1667	61.11	LIVING	IIC	G2	No Macroscopic disease	COMPLETE RESPONSE	WITH TUMOR	61.7	Recurred/Progressed	15.08	11.3	Sensitive	1
TCGA_09_1670	58.04	LIVING	IIIA	G3	No Macroscopic disease	COMPLETE RESPONSE	WITH TUMOR	16.69	Recurred/Progressed	16.69	12.1	Sensitive	1
TCGA_09_2045	50.1	DECEASED	IV	G2	1-10 mm	STABLE DISEASE	WITH TUMOR	35.05	Recurred/Progressed	20.69	12.72	Sensitive	1
TCGA_09_2051	42.88	LIVING	IIIC	G3	No Macroscopic disease	COMPLETE RESPONSE	TUMOR FREE	62.92	Recurred/Progressed	19.11	13.95	Sensitive	1
TCGA_09_2056	62.64	LIVING	IIIC	G3	No Macroscopic disease	COMPLETE RESPONSE	TUMOR FREE	12.43	DiseaseFree	12.43	7.6	Sensitive	1
TCGA_13_0890	56.9	LIVING	IIIC	G3	1-10 mm	COMPLETE RESPONSE	TUMOR FREE	67.8	DiseaseFree	67.8	59.97	Sensitive	1
TCGA_13_0893	48.31	DECEASED	IIIC	G3	11-20 mm	PARTIAL RESPONSE	WITH TUMOR	41.31	Recurred/Progressed	13.18	5.8	Resistant	2
TCGA_13_0897	54.5	LIVING	IIIC	G3	1-10 mm	COMPLETE RESPONSE	WITH TUMOR	57.31	Recurred/Progressed	18.13	13.6	Sensitive	1
TCGA_13_0899	60.36	LIVING	IIIC	G3	1-10 mm	COMPLETE RESPONSE	WITH TUMOR	56	Recurred/Progressed	17.93	13.8	Sensitive	1
TCGA_13_0913	53.62	LIVING	IIIC	G3	No Macroscopic disease	COMPLETE RESPONSE	WITH TUMOR	29.9	Recurred/Progressed	28.56	23.4	Sensitive	1
TCGA_13_0916	49.83	LIVING	IIIC	G3	No Macroscopic disease	COMPLETE RESPONSE	TUMOR FREE	21.08	DiseaseFree	21.08	15.8	Sensitive	1
TCGA_13_0920	65.93	LIVING	IIIC	G3	1-10 mm	COMPLETE RESPONSE	WITH TUMOR	13.77	Recurred/Progressed	9.74	4.8	Resistant	2
TCGA_13_1403	48.48	LIVING	IIIC	G3		COMPLETE RESPONSE	TUMOR FREE	10.85	DiseaseFree	10.85	6.2	Sensitive	1
TCGA_13_1481	76.43	DECEASED	IIIC	G2	1-10 mm	COMPLETE RESPONSE	TUMOR FREE	86.82	DiseaseFree	86.82	79.1	Sensitive	1
TCGA_13_1489	70.6	LIVING	IIIC	G2		COMPLETE RESPONSE	WITH TUMOR	82.66	Recurred/Progressed	26.43	17.5	Sensitive	1
TCGA_13_1497	48.02	LIVING	IIIC	G3		COMPLETE RESPONSE	WITH TUMOR	54.16	Recurred/Progressed	26.66	20.6	Sensitive	1
TCGA_13_1498	73.48	LIVING	IIIC	G3	>20mm	PARTIAL RESPONSE	WITH TUMOR	37.51	Recurred/Progressed	17.48	10.4	Sensitive	1
TCGA_20_1682	56.39	LIVING	IIIC		11-20 mm	COMPLETE RESPONSE	TUMOR FREE	27.41	DiseaseFree	27.41	22.8	Sensitive	1
TCGA_20_1683	65.77	LIVING	IIIC	G3	No Macroscopic disease	STABLE DISEASE	TUMOR FREE	25.31	Recurred/Progressed	20.26	15.9	Sensitive	1
TCGA_20_1684	51.38	LIVING	IIIC	G3	1-10 mm	COMPLETE RESPONSE	TUMOR FREE	19.02	DiseaseFree	19.02	15.1	Sensitive	1
TCGA_20_1685	45.88	LIVING	IIIC	G3	1-10 mm	COMPLETE RESPONSE	TUMOR FREE	16.62	DiseaseFree	16.62	12	Sensitive	1
TCGA_23_1023	65.27	LIVING	IIIC	G3	1-10 mm	COMPLETE RESPONSE	WITH TUMOR	40.43	Recurred/Progressed	16.07	12.07	Sensitive	1
TCGA_23_1026	45.05	LIVING	IIIC	G3	1-10 mm	COMPLETE RESPONSE	WITH TUMOR	26.75	Recurred/Progressed	26.13	22.6	Sensitive	1
TCGA_23_1027	48.19	DECEASED	IIIC	G3	1-10 mm	PROGRESSIVE DISEASE		31.97	Recurred/Progressed	3.74	-0.6	Resistant	2
TCGA_23_1029	46.27	LIVING	IIIC	G3	1-10 mm	COMPLETE RESPONSE	TUMOR FREE	8.79	DiseaseFree	8.79	6.2	Sensitive	1
TCGA_23_1114	55.92	DECEASED	IIIC	G3	No Macroscopic disease	COMPLETE RESPONSE	WITH TUMOR	68.49	Recurred/Progressed	20.79	14.8	Sensitive	1
TCGA_23_1122	53.53	DECEASED	IIIC	G3	1-10 mm	COMPLETE RESPONSE	WITH TUMOR	38.98	Recurred/Progressed	14.66	6.7	Sensitive	1
TCGA_23_2077	45.35	LIVING	IIIC	G3	No Macroscopic disease	COMPLETE RESPONSE	TUMOR FREE	115.57	Recurred/Progressed	40.39	35.4	Sensitive	1
TCGA_23_2078	66.36	LIVING	IIIC	G3	No Macroscopic disease	COMPLETE RESPONSE	TUMOR FREE	87.25	DiseaseFree	87.25	82.6	Sensitive	1
TCGA_23_2084	45.19	DECEASED	IV	G3	No Macroscopic disease	COMPLETE RESPONSE	WITH TUMOR	49.7	Recurred/Progressed	20.3	15.2	Sensitive	1
TCGA_24_1103	50.91	DECEASED	IIIC	G3	1-10 mm	COMPLETE RESPONSE	WITH TUMOR	53.93	Recurred/Progressed	22.2	17.96	Sensitive	1
TCGA_24_1430	68.33	DECEASED	IIIC	G3	>20mm	COMPLETE RESPONSE	WITH TUMOR	28.26	Recurred/Progressed	14.69	11.2	Sensitive	1
TCGA_24_1434	59.75	DECEASED	IIIC	G3	1-10 mm	PARTIAL RESPONSE	WITH TUMOR	18.62	Recurred/Progressed	11.05	3.6	Resistant	2
TCGA_24_1435	57.83	DECEASED	IIIC	G3	1-10 mm	COMPLETE RESPONSE	WITH TUMOR	43.41	Recurred/Progressed	16.56	11.7	Sensitive	1
TCGA_24_1463	70.5	DECEASED	IIIC	G3	>20mm	COMPLETE RESPONSE	WITH TUMOR	72.72	Recurred/Progressed	31.84	27.9	Sensitive	1
TCGA_24_1467	51.1	DECEASED	IIIC	G3	1-10 mm	COMPLETE RESPONSE	WITH TUMOR	105.7	Recurred/Progressed	41.05	97.5	Sensitive	1
TCGA_24_1474	57.27	DECEASED	IIIC	G3	1-10 mm	PARTIAL RESPONSE	WITH TUMOR	22.13	Recurred/Progressed	10.85	6.9	Sensitive	1
TCGA_24_1544	71.62	DECEASED	IIIC	G3	1-10 mm	PARTIAL RESPONSE	WITH TUMOR	26.89	Recurred/Progressed	21.08	14.5	Sensitive	1
TCGA_24_1545	69.75	DECEASED	IIIC	G3	>20mm	COMPLETE RESPONSE	WITH TUMOR	57.21	Recurred/Progressed	28.23	19	Sensitive	1
TCGA_24_1548	57.38	DECEASED	IIIC	G3	1-10 mm	COMPLETE RESPONSE	WITH TUMOR	16.16	Recurred/Progressed	6.79	2.8	Resistant	2
TCGA_24_1550	49.45	DECEASED	IIIC	G3	1-10 mm	COMPLETE RESPONSE	WITH TUMOR	40.95	Recurred/Progressed	29.25	23.6	Sensitive	1
TCGA_24_1551	53.87	DECEASED	IIIC	G3	1-10 mm	COMPLETE RESPONSE	WITH TUMOR	51.77	Recurred/Progressed	25.05	20.6	Sensitive	1
TCGA_24_1552	77.07	DECEASED	IIIC	G3	1-10 mm	COMPLETE RESPONSE	WITH TUMOR	41.28	Recurred/Progressed	13.21	4.11	Resistant	2
TCGA_24_1553	53.13	DECEASED	IIIB	G3	1-10 mm	COMPLETE RESPONSE	WITH TUMOR	57.93	Recurred/Progressed	18.13	13.1	Sensitive	1
TCGA_24_1557	49.16	DECEASED	IIIC	G3	>20mm	PARTIAL RESPONSE	WITH TUMOR	39.77	Recurred/Progressed	14.66	5.5	Resistant	2
TCGA_24_1558	73.98	DECEASED	IIIC	G3	1-10 mm	PARTIAL RESPONSE	WITH TUMOR	19.48	Recurred/Progressed	8.95	0.8	Resistant	2
TCGA_24_1560	51.15	DECEASED	IIIC	G3	1-10 mm	COMPLETE RESPONSE	WITH TUMOR	43.97	Recurred/Progressed	4.69	0.8	Resistant	2
TCGA_24_1562	67.8	DECEASED	IIIC	G3	1-10 mm	COMPLETE RESPONSE	WITH TUMOR	45.38	Recurred/Progressed	7.48	2.5	Resistant	2
TCGA_24_1563	66.5	DECEASED	IIIC	G3	1-10 mm	COMPLETE RESPONSE	WITH TUMOR	47.57	Recurred/Progressed	12.98	8.3	Sensitive	1
TCGA_24_1564	67.58	DECEASED	IIIC	G3	1-10 mm	COMPLETE RESPONSE	WITH TUMOR	25.8	Recurred/Progressed	7.25	3.4	Resistant	2
TCGA_24_1567	54.36	DECEASED	IIIB	G3	1-10 mm		WITH TUMOR	17.18	Recurred/Progressed	10.98	5	Resistant	2
TCGA_24_1616	56.95	DECEASED	IIIC	G3	1-10 mm	COMPLETE RESPONSE	WITH TUMOR	38.13	Recurred/Progressed	13.28	7.9	Sensitive	1
TCGA_24_1924	65.21	DECEASED	IIIC	G3	1-10 mm	COMPLETE RESPONSE	WITH TUMOR	30.13	Recurred/Progressed	10.49	5.13	Resistant	2
TCGA_24_1928	77.08	DECEASED	IIIC	G3	11-20 mm	PROGRESSIVE DISEASE	WITH TUMOR	10.75	Recurred/Progressed	2.03	-1.9	Resistant	2
TCGA_24_1930	53.36	DECEASED	IIIC	G3	1-10 mm	COMPLETE RESPONSE	WITH TUMOR	78	Recurred/Progressed	14.92	8.72	Sensitive	1
TCGA_24_2024	72.53	DECEASED	IIIC	G3	1-10 mm	COMPLETE RESPONSE	WITH TUMOR	58	Recurred/Progressed	13.8	9.8	Sensitive	1
TCGA_24_2027	51.6	DECEASED	IV	G3	>20mm	COMPLETE RESPONSE	WITH TUMOR	109.38	Recurred/Progressed	20.23	11.63	Sensitive	1
TCGA_24_2033	NA	DECEASED	IIIC	G3	>20mm	PARTIAL RESPONSE	WITH TUMOR	18.43	Recurred/Progressed	11.51	3.77	Resistant	2
TCGA_24_2036	50.91	DECEASED	IIIA	G3	No Macroscopic disease	COMPLETE RESPONSE	WITH TUMOR	63.84	Recurred/Progressed	29.97	24.87	Sensitive	1
TCGA_24_2254	66.87	DECEASED	IIIC	G3	1-10 mm	COMPLETE RESPONSE	WITH TUMOR	56.92	Recurred/Progressed	19.87	14.37	Sensitive	1
TCGA_24_2289	69.02	DECEASED	IV	G3	>20mm	COMPLETE RESPONSE	WITH TUMOR	67.18	Recurred/Progressed	18.62	12.52	Sensitive	1
TCGA_24_2290	56.24	DECEASED	IIIC	G3	1-10 mm	COMPLETE RESPONSE	WITH TUMOR	36.13	Recurred/Progressed	10.62	6.66	Sensitive	1
TCGA_25_1313	62.96	DECEASED	IV	G3	1-10 mm	COMPLETE RESPONSE	WITH TUMOR	26.85	Recurred/Progressed	12.92	8	Sensitive	1
TCGA_25_1315	50.04	DECEASED	IIIC	G3	1-10 mm	PARTIAL RESPONSE	WITH TUMOR	51.9	Recurred/Progressed	5.02	0	Resistant	2
TCGA_25_1316	55.7	DECEASED	IIIC	G3	1-10 mm	PROGRESSIVE DISEASE	WITH TUMOR	41.93	Recurred/Progressed	9.05	1.9	Resistant	2
TCGA_25_1318	54.12	DECEASED	IIIC	G3	1-10 mm	PARTIAL RESPONSE	WITH TUMOR	34.89	Recurred/Progressed	6.07	2.1	Resistant	2
TCGA_25_1320	65.8	DECEASED	IIIC	G3	1-10 mm	PROGRESSIVE DISEASE	WITH TUMOR	37.84	Recurred/Progressed	13.87	8	Sensitive	1
TCGA_25_1321	65.72	DECEASED	IIIC	G3	No Macroscopic disease	COMPLETE RESPONSE	WITH TUMOR	33.87	Recurred/Progressed	14.85	9	Sensitive	1
TCGA_25_1323	72.88	DECEASED	IIIC	G3	1-10 mm	COMPLETE RESPONSE	WITH TUMOR	12.95	Recurred/Progressed	11.97	7.9	Sensitive	1
TCGA_25_1326	61.2	DECEASED	IIIC	G3	1-10 mm	PARTIAL RESPONSE	WITH TUMOR	40.92	Recurred/Progressed	12.95	8	Sensitive	1
TCGA_25_1328	38.11	DECEASED	IIIC	G3	1-10 mm	PARTIAL RESPONSE	WITH TUMOR	65.87	Recurred/Progressed	8	1	Resistant	2
TCGA_25_1623	71.39	DECEASED	IV	G3	No Macroscopic disease	COMPLETE RESPONSE	WITH TUMOR	18.52	Recurred/Progressed	11.21	6.7	Sensitive	1
TCGA_25_1626	65.57	DECEASED	IIIC	G3	>20mm	PARTIAL RESPONSE	WITH TUMOR	16.95	Recurred/Progressed	10.43	3.6	Resistant	2
TCGA_25_1628	67.09	DECEASED	IIIC	G3	1-10 mm	STABLE DISEASE	WITH TUMOR	20.52	Recurred/Progressed	9.38	3.5	Resistant	2
TCGA_25_1632	68.47	DECEASED	IV	G3	1-10 mm	COMPLETE RESPONSE	WITH TUMOR	58.98	Recurred/Progressed	17.61	11	Sensitive	1
TCGA_25_1633	64.13	DECEASED	IIIC	G3	1-10 mm	COMPLETE RESPONSE	WITH TUMOR	62	Recurred/Progressed	20.2	14.3	Sensitive	1
TCGA_25_1634	76.02	DECEASED	IIIC	G3	No Macroscopic disease	COMPLETE RESPONSE	WITH TUMOR	35.77	Recurred/Progressed	12.46	5.8	Resistant	2
TCGA_25_1635	71.78	DECEASED	IIIC	G3	1-10 mm	COMPLETE RESPONSE	WITH TUMOR	51.9	Recurred/Progressed	20.13	12.5	Sensitive	1
TCGA_25_2391	57.36	DECEASED	IIIC	G3	>20mm	COMPLETE RESPONSE	TUMOR FREE	48.92	DiseaseFree	48.92	43.82	Sensitive	1
TCGA_25_2393	81.05	DECEASED	IIIC	G3	11-20 mm	PARTIAL RESPONSE	WITH TUMOR	37.93	Recurred/Progressed	10	5.9	Resistant	2
TCGA_25_2398	71.96	DECEASED	IIIC	G3	1-10 mm	COMPLETE RESPONSE	WITH TUMOR	44.89	Recurred/Progressed	18.92	13.88	Sensitive	1
TCGA_25_2399	80.47	DECEASED	IIIC	G3	>20mm	PARTIAL RESPONSE	WITH TUMOR	19.93	Recurred/Progressed	7.97	1.9	Resistant	2
TCGA_25_2400	76.13	DECEASED	IIIC	G3	No Macroscopic disease	COMPLETE RESPONSE	WITH TUMOR	41.9	Recurred/Progressed	18.92	12.85	Sensitive	1
TCGA_25_2404	38.86	DECEASED	IIIC	G3	No Macroscopic disease	COMPLETE RESPONSE	WITH TUMOR	28.92	Recurred/Progressed	13.93	9.9	Sensitive	1
TCGA_25_2409	71.96	DECEASED	IV	G3	1-10 mm	COMPLETE RESPONSE	WITH TUMOR	26.89	Recurred/Progressed	9.93	3.9	Resistant	2
TCGA_29_1691	51.13	DECEASED	IIIC	G2	1-10 mm	COMPLETE RESPONSE	WITH TUMOR	48.2	Recurred/Progressed	20.1	15.6	Sensitive	1
TCGA_29_1693	72.05	LIVING	IIIC	G3	>20mm	COMPLETE RESPONSE	WITH TUMOR	101.48	Recurred/Progressed	22.75	16.4	Sensitive	1
TCGA_29_1696	43.34	DECEASED	IIIC	G2	1-10 mm	PARTIAL RESPONSE	WITH TUMOR	33.84	Recurred/Progressed	11.21	5.6	Resistant	2
TCGA_29_1697	62.83	DECEASED	IIIC	G3	>20mm	COMPLETE RESPONSE	WITH TUMOR	31.08	Recurred/Progressed	16.36	10.4	Sensitive	1
TCGA_29_1698	53.73	LIVING	IIIC	G3	1-10 mm	COMPLETE RESPONSE	WITH TUMOR	68.1	Recurred/Progressed	5.9	-1.8	Resistant	2
TCGA_29_1701	56.81	DECEASED	IIIC	G3		PARTIAL RESPONSE	WITH TUMOR	16.89	Recurred/Progressed	9.77	4.5	Resistant	2
TCGA_29_1702	84.68	DECEASED	IIIC	G3	1-10 mm	COMPLETE RESPONSE	WITH TUMOR	23.87	Recurred/Progressed	9.34	2.9	Resistant	2
TCGA_29_1703	56.5	LIVING	IIIC	G2	1-10 mm	COMPLETE RESPONSE	WITH TUMOR	55.08	Recurred/Progressed	10.62	5.3	Resistant	2
TCGA_29_1705	48.03	DECEASED	IIIC	G2	>20mm	COMPLETE RESPONSE	WITH TUMOR	18.2	Recurred/Progressed	9.28	3.71	Resistant	2
TCGA_29_1711	45.16	LIVING	IIIC	G2	No Macroscopic disease	COMPLETE RESPONSE	TUMOR FREE	34.52	DiseaseFree	34.52	30.1	Sensitive	1
TCGA_29_1762	59.94	DECEASED	IV	G2	>20mm	COMPLETE RESPONSE	WITH TUMOR	86.36	Recurred/Progressed	45.05	40.6	Sensitive	1
TCGA_29_1763	43.89	LIVING	IIC	G2	1-10 mm	COMPLETE RESPONSE	WITH TUMOR	66.59	Recurred/Progressed	14.03	10.8	Sensitive	1
TCGA_29_1770	54.83	LIVING	IIIC	G2	1-10 mm	COMPLETE RESPONSE	WITH TUMOR	24.3	Recurred/Progressed	12.36	7.9	Sensitive	1
TCGA_29_1778	77.11	LIVING	IIIC	G3	No Macroscopic disease	COMPLETE RESPONSE	TUMOR FREE	14.89	DiseaseFree	14.89	10.8	Sensitive	1
TCGA_29_1785	55.94	DECEASED	IIIC	G3	>20mm	COMPLETE RESPONSE		36.2	Recurred/Progressed	15.51	10.4	Sensitive	1
TCGA_29_2414	75.12	DECEASED	IIIC	G2	11-20 mm	COMPLETE RESPONSE	WITH TUMOR	85.93	Recurred/Progressed	18.07	13.73	Sensitive	1
TCGA_29_2425	60.52	LIVING	IIIC	G2	>20mm	COMPLETE RESPONSE	TUMOR FREE	64.82	Recurred/Progressed	51.7	44.97	Sensitive	1
TCGA_29_2428	58.61	LIVING	IIIC	G3	>20mm	COMPLETE RESPONSE	TUMOR FREE	44.98	DiseaseFree	44.98	40.28	Sensitive	1
TCGA_30_1718	44.93	DECEASED	IIIC	G3	1-10 mm		WITH TUMOR	51.77	Recurred/Progressed	29.38	23.6	Sensitive	1
TCGA_30_1860	58.65	DECEASED	IIIC	G3	>20mm	COMPLETE RESPONSE	WITH TUMOR	44.79	Recurred/Progressed	13.02	6.3	Sensitive	1
TCGA_30_1891	61.22	DECEASED	IIIC	G2	1-10 mm	PARTIAL RESPONSE	WITH TUMOR	29.97	Recurred/Progressed	5.93	1.3	Resistant	2
TCGA_31_1944	47.11	LIVING	IIIC	G3	No Macroscopic disease	COMPLETE RESPONSE	WITH TUMOR	45.87	Recurred/Progressed	22.66	14.79	Sensitive	1
TCGA_31_1946	30.5	LIVING	IIIC	G3	No Macroscopic disease		WITH TUMOR	30.49	Recurred/Progressed	22.16	20.4	Sensitive	1
TCGA_31_1951	58.48	LIVING	IIIC	G3	No Macroscopic disease		WITH TUMOR	22.66	Recurred/Progressed	21.84	16.74	Sensitive	1
TCGA_31_1953	52.2	LIVING	IIIC	G3		PROGRESSIVE DISEASE	WITH TUMOR	7.05	Recurred/Progressed	2.66	0.2	Resistant	2
TCGA_36_1568	52.91	LIVING	IIIC	G3		PARTIAL RESPONSE	WITH TUMOR	28.66	Recurred/Progressed	17.93	14	Sensitive	1
TCGA_36_1570	49.19	LIVING	IIIC	G3	>20mm	PARTIAL RESPONSE	WITH TUMOR	21.48	Recurred/Progressed	12.3	8	Sensitive	1
TCGA_36_1571	53.72	DECEASED	IIIB	G3	No Macroscopic disease	COMPLETE RESPONSE	WITH TUMOR	22.79	Recurred/Progressed	12.26	6.6	Sensitive	1
TCGA_36_1574	48.9	LIVING	IIIC	G3	>20mm	COMPLETE RESPONSE	WITH TUMOR	22.49	Recurred/Progressed	21.25	14.6	Sensitive	1
TCGA_36_1576	76.1	LIVING	IIIC	G3	>20mm	COMPLETE RESPONSE	WITH TUMOR	29.97	Recurred/Progressed	26.75	19.5	Sensitive	1
TCGA_36_1578	63.92	LIVING	IV	G3	>20mm		WITH TUMOR	27.77	Recurred/Progressed	10.16	3.1	Resistant	2
TCGA_36_1580	82.17	DECEASED	IIIC	G3	>20mm		WITH TUMOR	24.16	Recurred/Progressed	14.43	3	Resistant	2
TCGA_36_1581	63.76	LIVING	IIC	G3	No Macroscopic disease	COMPLETE RESPONSE	WITH TUMOR	24.62	Recurred/Progressed	23.02	18.5	Sensitive	1
TCGA_61_1725	40.49	LIVING	IIIC	G3	11-20 mm	STABLE DISEASE	WITH TUMOR	31.44	Recurred/Progressed	27.77	22.5	Sensitive	1
TCGA_61_1728	59.12	LIVING	IV	G3	1-10 mm	COMPLETE RESPONSE	TUMOR FREE	27.9	Recurred/Progressed	17.57	10.8	Sensitive	1
TCGA_61_1733	71.72	LIVING	IIIC	G3	No Macroscopic disease	STABLE DISEASE	WITH TUMOR	31.8	Recurred/Progressed	5.84	1.6	Resistant	2
TCGA_61_1736	45.5	DECEASED	IIIC	G3		COMPLETE RESPONSE	WITH TUMOR	48.79	Recurred/Progressed	25.18	20.5	Sensitive	1
TCGA_61_1737	42.55	LIVING	IV	G3	1-10 mm	COMPLETE RESPONSE	TUMOR FREE	44.23	DiseaseFree	44.23	39	Sensitive	1
TCGA_61_1738	60.16	DECEASED	IIIC	G3	1-10 mm	PROGRESSIVE DISEASE	WITH TUMOR	35.93	Recurred/Progressed	9.28	0	Resistant	2
TCGA_61_1741	76.05	DECEASED	IIIB	G3	>20mm	COMPLETE RESPONSE	WITH TUMOR	33.67	Recurred/Progressed	16.07	10.1	Sensitive	1
TCGA_61_1743	53.05	DECEASED	IIC	G2	No Macroscopic disease	COMPLETE RESPONSE	WITH TUMOR	43.64	Recurred/Progressed	26.59	21	Sensitive	1
TCGA_61_1907	63.56	LIVING	IIIC	G3	11-20 mm	STABLE DISEASE	WITH TUMOR	31.38	Recurred/Progressed	24.52	19.1	Sensitive	1
TCGA_61_1910	56.92	LIVING	IIC	G3	1-10 mm	COMPLETE RESPONSE	TUMOR FREE	37.05	DiseaseFree	37.05	31.7	Sensitive	1
TCGA_61_1914	65.33	LIVING	IIIC	G3	>20mm	COMPLETE RESPONSE	WITH TUMOR	56.52	Recurred/Progressed	54.95	48.6	Sensitive	1
TCGA_61_1918	45.7	DECEASED	IV	G3	No Macroscopic disease	COMPLETE RESPONSE	WITH TUMOR	15.93	Recurred/Progressed	13.77	8.7	Sensitive	1
TCGA_61_2000	67.72	LIVING	IIIC	G3	No Macroscopic disease	STABLE DISEASE	WITH TUMOR	14.66	Recurred/Progressed	11.31	3.6	Resistant	2
TCGA_61_2008	40.51	LIVING	IIC	G2	No Macroscopic disease	COMPLETE RESPONSE	WITH TUMOR	30.69	Recurred/Progressed	26.95	22	Sensitive	1
TCGA_61_2009	65.12	LIVING	IIIC	G3	11-20 mm	COMPLETE RESPONSE	WITH TUMOR	39.87	Recurred/Progressed	3.44	23.8	Sensitive	1
TCGA_61_2092	57.72	LIVING	IIIC	G3	No Macroscopic disease	COMPLETE RESPONSE	TUMOR FREE	51.67	DiseaseFree	51.67	46.4	Sensitive	1
TCGA_61_2094	63.75	LIVING	IIIC	G3		COMPLETE RESPONSE	TUMOR FREE	71.67	DiseaseFree	71.67	66.2	Sensitive	1
TCGA_61_2097	71.11	LIVING	IIC	G2	1-10 mm	COMPLETE RESPONSE	TUMOR FREE	60.69	DiseaseFree	60.69	55.1	Sensitive	1
TCGA_61_2098	62.65	LIVING	IIIC	G2	11-20 mm	COMPLETE RESPONSE	TUMOR FREE	65.54	DiseaseFree	65.54	60.7	Sensitive	1
TCGA_61_2109	40.8	DECEASED	IIIC	G3	>20mm		WITH TUMOR	20.82	Recurred/Progressed	15.44	12.4	Sensitive	1
TCGA_61_2110	56.75	DECEASED	IIIC		No Macroscopic disease	PROGRESSIVE DISEASE	WITH TUMOR	44.52	Recurred/Progressed	7.11	1.7	Resistant	2
TCGA_61_2111	61.68	LIVING	IV	G3		COMPLETE RESPONSE	WITH TUMOR	125.54	Recurred/Progressed	72.46	68	Sensitive	1
TCGA_61_2113	54.01	DECEASED	IIC	G3				22.39	Recurred/Progressed	9.77	17.6	Sensitive	1
