# Supplementary material for: Identification of a Novel Immune-Related lncRNA CTD-2288O8.1 Regulating Cisplatin Resistance in Ovarian Cancer Based on Integrated Analysis
Source: Front Genet. 2022 Feb 14;13:814291. doi: 10.3389/fgene.2022.814291 (PMC8884246; doi:10.3389/fgene.2022.814291)
Supplement: Supplementary file 1 [file DataSheet2.ZIP › Bioinformatics Analysis/lncRNA-mRNA co-expression.xls]

## Sheet: sig_co_lnc_coding
lnc_RNA	codinggene_symbol	cor	pvalue	a.pvalue
U91319.1	SHISA9	0.970077	1.69e-93	1.07e-88
U91319.1	SHISA9	0.960264	1.77e-84	1.12e-79
U91319.1	SHISA9	0.958943	1.93e-83	1.22e-78
U91319.1	SHISA9	0.956481	1.35e-81	8.53e-77
AB019440.50	BCR	0.956347	1.69e-81	1.07e-76
AB019440.50	BCR	0.956347	1.69e-81	1.07e-76
AB019440.50	BCR	0.956281	1.89e-81	1.19e-76
AB019440.50	BCR	0.956281	1.89e-81	1.19e-76
AB019440.50	BCR	0.954101	6.52e-80	4.12e-75
AB019440.50	BCR	0.954024	7.37e-80	4.66e-75
AB019440.50	BCR	0.95178	2.36e-78	1.49e-73
AB019440.50	BCR	0.95178	2.36e-78	1.49e-73
AB019440.50	BCR	0.950279	2.19e-77	1.39e-72
LINC00221	BCR	0.949624	5.67e-77	3.58e-72
AB019440.50	BCR	0.94852	2.74e-76	1.73e-71
AB019440.50	BCR	0.948487	2.87e-76	1.81e-71
RP11-60H5.1	KCMF1	0.948133	4.71e-76	2.98e-71
AB019440.50	BCR	0.94718	1.77e-75	1.12e-70
AB019440.50	BCR	0.94714	1.87e-75	1.18e-70
AB019440.50	BCR	0.94671	3.36e-75	2.12e-70
LINC00221	BCR	0.944951	3.54e-74	2.23e-69
AB019440.50	BCR	0.944896	3.8e-74	2.4e-69
AB019440.50	BCR	0.944882	3.87e-74	2.45e-69
AB019440.50	BCR	0.944794	4.35e-74	2.75e-69
AB019440.50	BCR	0.943995	1.23e-73	7.78e-69
LINC00221	BCR	0.943655	1.91e-73	1.21e-68
LINC00221	BCR	0.943651	1.92e-73	1.21e-68
LINC00221	BCR	0.943549	2.18e-73	1.38e-68
LINC00221	BCR	0.943549	2.18e-73	1.38e-68
TYMSOS	CLUL1	0.943451	2.48e-73	1.56e-68
LINC00221	BCR	0.940849	6.41e-72	4.05e-67
LINC00221	BCR	0.940779	6.99e-72	4.42e-67
AB019440.50	BCR	0.938839	7.17e-71	4.53e-66
AB019440.50	BCR	0.937986	1.95e-70	1.23e-65
AB019440.50	BCR	0.937915	2.12e-70	1.34e-65
TYMSOS	CLUL1	0.93729	4.36e-70	2.76e-65
LINC00221	BCR	0.93203	1.45e-67	9.14e-63
LINC00221	SLC4A4	0.93001	1.19e-66	7.51e-62
U91319.1	SHISA9	0.929582	1.84e-66	1.16e-61
RP11-60H5.1	KCMF1	0.925606	9.49e-65	6e-60
RP5-1014D13.2	EIF3L	0.925541	1.01e-64	6.39e-60
LINC00221	BCR	0.923982	4.46e-64	2.82e-59
AB019440.50	BCR	0.921378	4.98e-63	3.14e-58
AB019440.50	BCR	0.921348	5.12e-63	3.23e-58
AB019440.50	BCR	0.921289	5.39e-63	3.41e-58
AB019440.50	BCR	0.921259	5.55e-63	3.5e-58
AB019440.50	BCR	0.91811	9.14e-62	5.77e-57
AB019440.50	BCR	0.917925	1.07e-61	6.79e-57
LINC00221	IGLL5	0.917669	1.34e-61	8.48e-57
AB019440.50	BCR	0.917587	1.44e-61	9.1e-57
AB019440.50	BCR	0.916335	4.22e-61	2.67e-56
AB019440.50	BCR	0.916303	4.34e-61	2.74e-56
RP5-1014D13.2	EIF3L	0.913329	5.23e-60	3.3e-55
RP11-49K24.4	KATNAL2	0.913171	5.95e-60	3.76e-55
LINC00221	BCR	0.91293	7.25e-60	4.58e-55
LINC00221	IGLL5	0.912679	8.9e-60	5.62e-55
LINC00221	IGLL5	0.910057	7.3e-59	4.61e-54
LINC00221	IGLL5	0.909699	9.68e-59	6.12e-54
LINC00221	BCR	0.908352	2.77e-58	1.75e-53
LINC00221	CECR2	0.907187	6.8e-58	4.3e-53
RP11-49K24.4	HDHD2	0.907092	7.31e-58	4.62e-53
AB019440.50	CTNNA1	0.906569	1.09e-57	6.88e-53
AB019440.50	CTNNA1	0.906452	1.19e-57	7.52e-53
AB019440.50	CTNNA1	0.905558	2.34e-57	1.48e-52
AB019440.50	IGLL5	0.905173	3.12e-57	1.97e-52
AB019440.50	IGLL5	0.905079	3.34e-57	2.11e-52
AB019440.50	IGLL5	0.905075	3.36e-57	2.12e-52
RP11-218D6.4	ARMC4	0.904147	6.69e-57	4.22e-52
U91319.1	SHISA9	0.904064	7.11e-57	4.49e-52
LINC00221	IGLL5	0.902034	3.13e-56	1.98e-51
LINC00221	BCR	0.901775	3.77e-56	2.38e-51
LINC00221	BCR	0.901762	3.81e-56	2.41e-51
LINC00221	CTNNA1	0.900727	7.99e-56	5.05e-51
AB019440.50	CTNNA1	0.898437	4.01e-55	2.53e-50
AB019440.50	CTNNA1	0.898375	4.18e-55	2.64e-50
AB019440.50	CECR2	0.898155	4.87e-55	3.08e-50
AB019440.50	CECR2	0.898017	5.36e-55	3.39e-50
AB019440.50	BCR	0.897451	7.93e-55	5e-50
AB019440.50	CTNNA1	0.897278	8.93e-55	5.64e-50
LINC00221	BCR	0.897278	8.93e-55	5.64e-50
AB019440.50	CECR2	0.897088	1.02e-54	6.42e-50
LINC00221	BCR	0.89644	1.58e-54	1e-49
LINC00221	BCR	0.895874	2.33e-54	1.47e-49
LINC00221	IGLL5	0.895779	2.48e-54	1.57e-49
AB019440.50	IGLL5	0.894871	4.57e-54	2.89e-49
AB019440.50	IGLL5	0.894829	4.7e-54	2.97e-49
AB019440.50	BCR	0.894719	5.06e-54	3.2e-49
AB019440.50	BCR	0.894705	5.11e-54	3.23e-49
LINC00221	BCR	0.893818	9.23e-54	5.83e-49
AB019440.50	IGLL5	0.89335	1.26e-53	7.94e-49
AB019440.50	IGLL5	0.893203	1.39e-53	8.75e-49
LINC00221	BCR	0.893123	1.46e-53	9.22e-49
AB019440.50	IGLL5	0.893052	1.53e-53	9.67e-49
LINC00221	IGLL5	0.89293	1.66e-53	1.05e-48
AB019440.50	IGLL5	0.892105	2.85e-53	1.8e-48
LINC00221	IGLL5	0.891924	3.2e-53	2.02e-48
RP5-1014D13.2	EIF3L	0.891555	4.07e-53	2.57e-48
LINC00221	BCR	0.891412	4.47e-53	2.82e-48
RP1-41C23.1	NF1	0.891276	4.88e-53	3.08e-48
AB019440.50	IGLL5	0.89089	6.26e-53	3.95e-48
AB019440.50	IGLL5	0.890835	6.49e-53	4.09e-48
LINC00221	SLC4A4	0.890785	6.7e-53	4.23e-48
LINC00221	BCR	0.890728	6.95e-53	4.39e-48
LINC00221	BCR	0.890728	6.95e-53	4.39e-48
AB019440.50	IGLL5	0.889625	1.41e-52	8.89e-48
RP11-49K24.4	HDHD2	0.889474	1.55e-52	9.78e-48
LINC00221	CTNNA1	0.889241	1.8e-52	1.13e-47
RP11-49K24.4	KATNAL2	0.889048	2.03e-52	1.28e-47
LINC00221	BCR	0.888619	2.66e-52	1.68e-47
LINC00221	BCR	0.888619	2.66e-52	1.68e-47
AB019440.50	BCR	0.887362	5.85e-52	3.69e-47
RP11-218D6.4	ARMC4	0.887083	6.96e-52	4.4e-47
LINC00221	BCR	0.887025	7.22e-52	4.56e-47
LINC00221	IGLL5	0.88624	1.17e-51	7.41e-47
AB019440.50	BCR	0.886134	1.25e-51	7.91e-47
LINC00221	IGLL5	0.88609	1.29e-51	8.12e-47
AB019440.50	BCR	0.886078	1.3e-51	8.18e-47
LINC00221	IGLL5	0.885809	1.53e-51	9.66e-47
AB019440.50	SLC4A4	0.885464	1.89e-51	1.19e-46
RP11-49K24.4	KATNAL2	0.885459	1.9e-51	1.2e-46
AB019440.50	SLC4A4	0.88544	1.92e-51	1.21e-46
LINC00221	BCR	0.885251	2.15e-51	1.36e-46
LINC00221	BCR	0.884618	3.17e-51	2e-46
LINC00221	IGLL5	0.884049	4.47e-51	2.82e-46
LINC00221	CTNNA1	0.883791	5.22e-51	3.29e-46
RP5-1014D13.2	EIF3L	0.88301	8.35e-51	5.27e-46
LINC00221	BCR	0.882339	1.24e-50	7.86e-46
LINC00221	BCR	0.882306	1.27e-50	8.01e-46
LINC00221	BCR	0.881996	1.53e-50	9.63e-46
AB019440.50	SLC4A4	0.881567	1.97e-50	1.24e-45
AB019440.50	CTNNA1	0.880886	2.94e-50	1.85e-45
RP11-804N13.1	CDH12	0.880483	3.72e-50	2.35e-45
AB019440.50	IGLL5	0.880327	4.08e-50	2.57e-45
AB019440.50	IGLL5	0.880289	4.17e-50	2.63e-45
RP11-49K24.4	HDHD2	0.879944	5.1e-50	3.22e-45
LINC00221	BCR	0.876496	3.68e-49	2.32e-44
LINC00221	BCR	0.876481	3.71e-49	2.34e-44
LINC00221	BCR	0.876468	3.74e-49	2.36e-44
LINC00221	BCR	0.876468	3.74e-49	2.36e-44
LINC00221	CECR2	0.876355	3.98e-49	2.51e-44
AB019440.50	IGLL5	0.87634	4.02e-49	2.53e-44
LINC00221	BCR	0.875627	6e-49	3.78e-44
AB019440.50	CTNNA1	0.874221	1.31e-48	8.28e-44
AB019440.50	CTNNA1	0.874173	1.35e-48	8.5e-44
LINC00221	SLC4A4	0.873707	1.74e-48	1.1e-43
RP11-60H5.1	C1orf74	0.501387	5.47e-11	3.43e-06
LINC00221	BCR	0.873129	2.4e-48	1.51e-43
LINC00221	IGLL5	0.872986	2.59e-48	1.63e-43
LINC00221	BCR	0.872274	3.82e-48	2.41e-43
LINC00221	IGLL5	0.87138	6.21e-48	3.92e-43
LINC00221	BCR	0.871116	7.16e-48	4.52e-43
LINC00221	BCR	0.869898	1.38e-47	8.68e-43
LINC00221	IGLL5	0.86937	1.82e-47	1.15e-42
RP11-49K24.4	KATNAL2	0.868573	2.78e-47	1.75e-42
LINC00221	IGLL5	0.867802	4.18e-47	2.63e-42
LINC00221	IGLL5	0.866098	1.01e-46	6.4e-42
LINC00221	RSPH14	0.862946	5.08e-46	3.2e-41
LINC00221	SLC4A4	0.861655	9.72e-46	6.13e-41
LINC00221	IGLL5	0.86013	2.07e-45	1.31e-40
LINC00221	BCR	0.859343	3.05e-45	1.93e-40
RP11-57C13.6	NUTM2D	0.859226	3.23e-45	2.04e-40
RP11-57C13.3	NUTM2D	0.859226	3.23e-45	2.04e-40
LINC00221	CTNNA1	0.858954	3.69e-45	2.33e-40
LINC00221	BCR	0.857758	6.61e-45	4.17e-40
RP11-60H5.1	TRAF3IP3	0.506408	3.27e-11	2.05e-06
RP11-691G17.1	RP11-162P23.2	0.505195	3.71e-11	2.32e-06
RP11-691G17.1	ALDH2	0.505195	3.71e-11	2.32e-06
RP11-60H5.1	NRL	0.535836	1.34e-12	8.44e-08
LINC00221	RAB36	0.856733	1.09e-44	6.84e-40
AB019440.50	CTNNA1	0.854545	3.08e-44	1.94e-39
LINC00221	BCR	0.853774	4.43e-44	2.8e-39
LINC00221	RSPH14	0.852887	6.72e-44	4.24e-39
LINC00221	PRAME	0.852761	7.13e-44	4.49e-39
LINC00221	CTNNA1	0.852725	7.25e-44	4.57e-39
LINC00221	BCR	0.851943	1.04e-43	6.58e-39
AB019440.50	RSPH14	0.851603	1.22e-43	7.7e-39
AB019440.50	RSPH14	0.851563	1.24e-43	7.84e-39
LINC00221	BCR	0.851521	1.27e-43	8e-39
AB019440.50	CTNNA1	0.850545	1.99e-43	1.25e-38
AB019440.50	CTNNA1	0.850539	1.99e-43	1.26e-38
AB019440.50	RSPH14	0.848208	5.77e-43	3.64e-38
LINC00221	BCR	0.847028	9.81e-43	6.18e-38
RP11-49K24.4	HDHD2	0.846536	1.22e-42	7.7e-38
LINC00221	CTNNA1	0.845905	1.62e-42	1.02e-37
LINC00221	SNX29	0.845498	1.94e-42	1.22e-37
LINC00221	CECR2	0.844883	2.54e-42	1.6e-37
AB019440.50	IRF4	0.844538	2.96e-42	1.87e-37
AB019440.50	IRF4	0.844415	3.13e-42	1.97e-37
LINC00221	IGLL5	0.844357	3.21e-42	2.02e-37
LINC00221	IGLL5	0.843996	3.76e-42	2.37e-37
LINC00221	BCR	0.843072	5.63e-42	3.55e-37
AB019440.50	IRF4	0.842162	8.35e-42	5.26e-37
LINC00221	BCR	0.841175	1.28e-41	8.06e-37
LINC00221	IGLL5	0.840395	1.79e-41	1.13e-36
LINC00221	PRAME	0.840215	1.93e-41	1.22e-36
LINC00221	IGLL5	0.839857	2.25e-41	1.42e-36
RP11-49K24.4	HDHD2	0.839178	3e-41	1.89e-36
LINC00221	BCR	0.839007	3.22e-41	2.03e-36
RP11-10K17.6	EEF2KMT	0.838601	3.83e-41	2.41e-36
AB019440.50	RAB36	0.837837	5.28e-41	3.33e-36
LINC00221	CTNNA1	0.83715	7.04e-41	4.44e-36
LINC00221	BCR	0.836855	7.96e-41	5.02e-36
AB019440.50	RSPH14	0.836801	8.14e-41	5.13e-36
AB019440.50	RSPH14	0.836757	8.3e-41	5.23e-36
AB019440.50	IRF4	0.836244	1.03e-40	6.47e-36
LINC00221	IGLL5	0.836073	1.1e-40	6.95e-36
LINC00221	BCR	0.835411	1.45e-40	9.14e-36
LINC00221	BCR	0.835176	1.6e-40	1.01e-35
LINC00221	BCR	0.833842	2.76e-40	1.74e-35
LINC00221	BCR	0.833658	2.98e-40	1.88e-35
LINC00221	BCR	0.833658	2.98e-40	1.88e-35
AB019440.50	RSPH14	0.833649	2.99e-40	1.89e-35
RP11-60H5.1	PCK2	0.589327	1.72e-15	1.08e-10
LINC00221	IGLL5	0.832851	4.14e-40	2.61e-35
AB019440.50	IRF4	0.832543	4.69e-40	2.96e-35
AB019440.50	IRF4	0.832403	4.97e-40	3.13e-35
LINC00221	IRF4	0.832369	5.03e-40	3.17e-35
LINC00221	CTNNA1	0.831559	6.98e-40	4.4e-35
AB019440.50	RAB36	0.830335	1.14e-39	7.19e-35
AB019440.50	RAB36	0.830147	1.23e-39	7.75e-35
LINC00221	CTNNA1	0.829698	1.47e-39	9.27e-35
LINC00221	CTNNA1	0.827714	3.22e-39	2.03e-34
LINC00221	CTNNA1	0.827373	3.68e-39	2.32e-34
LINC00221	PRAME	0.827165	4e-39	2.52e-34
LINC00221	CTNNA1	0.826056	6.16e-39	3.88e-34
LINC00221	BCR	0.825564	7.46e-39	4.7e-34
LINC00221	IRF4	0.824948	9.46e-39	5.96e-34
RP11-10K17.6	EEF2KMT	0.82358	1.6e-38	1.01e-33
LINC00221	RSPH14	0.823452	1.68e-38	1.06e-33
LINC00221	PRAME	0.822788	2.17e-38	1.36e-33
LINC00221	IGLL5	0.821345	3.74e-38	2.36e-33
LINC00221	CTNNA1	0.819234	8.25e-38	5.2e-33
LINC00221	BCR	0.818693	1.01e-37	6.36e-33
AB019440.50	SNX29	0.818308	1.16e-37	7.33e-33
AB019440.50	SNX29	0.818133	1.24e-37	7.82e-33
LINC00221	BCR	0.816185	2.54e-37	1.6e-32
LINC00221	BCR	0.816157	2.57e-37	1.62e-32
RP11-10K17.6	EEF2KMT	0.815007	3.9e-37	2.46e-32
LINC00221	RAB36	0.814983	3.94e-37	2.48e-32
AB019440.50	PRAME	0.813869	5.89e-37	3.71e-32
LINC00221	CECR2	0.813859	5.91e-37	3.72e-32
AB019440.50	PRAME	0.810892	1.71e-36	1.07e-31
AB019440.50	PRAME	0.810711	1.82e-36	1.15e-31
AB019440.50	SNX29	0.810105	2.25e-36	1.42e-31
LINC00221	PRAME	0.808721	3.66e-36	2.31e-31
LINC00221	CTNNA1	0.80835	4.17e-36	2.63e-31
LINC00221	RSPH14	0.806984	6.7e-36	4.22e-31
LINC00221	PRAME	0.806174	8.86e-36	5.58e-31
LINC00221	CECR2	0.805782	1.01e-35	6.38e-31
LINC00221	PRAME	0.80555	1.1e-35	6.91e-31
LINC00221	CTNNA1	0.804563	1.54e-35	9.69e-31
LINC00221	PRAME	0.804355	1.65e-35	1.04e-30
AB019440.50	PRAME	0.80367	2.09e-35	1.31e-30
LINC00221	RSPH14	0.803554	2.17e-35	1.37e-30
AB019440.50	PRAME	0.802568	3.03e-35	1.91e-30
AB019440.50	PRAME	0.802538	3.06e-35	1.93e-30
TYMSOS	CLUL1	0.801832	3.88e-35	2.44e-30
LINC00221	SNX29	0.800385	6.29e-35	3.96e-30
LINC00221	SLC4A4	0.80015	6.8e-35	4.28e-30
LINC00221	RAB36	0.79929	9.05e-35	5.7e-30
LINC00221	CTNNA1	0.795773	2.87e-34	1.8e-29
LINC00221	RSPH14	0.794474	4.36e-34	2.75e-29
LINC00221	CTNNA1	0.793574	5.83e-34	3.67e-29
LINC00221	BCR	0.792183	9.09e-34	5.72e-29
LINC00221	IGLL5	0.790781	1.42e-33	8.92e-29
LINC00221	BCR	0.789886	1.88e-33	1.18e-28
LINC00221	PRAME	0.786671	5.11e-33	3.22e-28
LINC00221	IGLL5	0.786458	5.46e-33	3.44e-28
LINC00221	PRAME	0.78628	5.77e-33	3.63e-28
LINC00221	IGLL5	0.781976	2.14e-32	1.35e-27
LINC00221	SNX29	0.781759	2.28e-32	1.44e-27
LINC00221	RSPH14	0.781225	2.68e-32	1.69e-27
LINC00221	CTNNA1	0.780209	3.63e-32	2.29e-27
AB019440.50	CD48	0.778103	6.79e-32	4.27e-27
RP11-60H5.1	PIK3CB	0.775558	1.43e-31	9.01e-27
LINC00221	IRF4	0.774807	1.78e-31	1.12e-26
LINC00221	RSPH14	0.774149	2.16e-31	1.36e-26
LINC00221	CD48	0.773677	2.47e-31	1.55e-26
LINC00221	RAB36	0.77345	2.64e-31	1.66e-26
LINC00221	IRF4	0.773253	2.79e-31	1.76e-26
LINC00221	IGLL5	0.772913	3.08e-31	1.94e-26
LINC00221	IRF4	0.772309	3.66e-31	2.3e-26
CTD-2288O8.1	ALDH1A2	0.501253	5.55e-11	3.48e-06
LINC00221	IRF4	0.769528	8.07e-31	5.08e-26
AB019440.50	CD48	0.768596	1.05e-30	6.6e-26
RP11-60H5.1	ALLC	0.768434	1.1e-30	6.91e-26
AB019440.50	CD48	0.768386	1.11e-30	7e-26
LINC00221	IRF4	0.766977	1.65e-30	1.04e-25
LINC00221	CTNNA1	0.76616	2.07e-30	1.3e-25
LINC00221	CTNNA1	0.765712	2.35e-30	1.48e-25
LINC00221	RAB36	0.765532	2.47e-30	1.55e-25
LINC00221	CD48	0.763904	3.86e-30	2.43e-25
LINC00221	RSPH14	0.759461	1.29e-29	8.13e-25
LINC00221	IRF4	0.756764	2.65e-29	1.67e-24
LINC00221	SNX29	0.7523	8.56e-29	5.38e-24
RP11-60H5.1	C7	0.751838	9.65e-29	6.07e-24
LINC00221	IGLL5	0.750885	1.23e-28	7.77e-24
RP11-60H5.1	ALLC	0.750549	1.35e-28	8.47e-24
LINC00221	RSPH14	0.750399	1.4e-28	8.8e-24
RP11-60H5.1	C7	0.749062	1.97e-28	1.24e-23
AB019440.50	IGLL5	0.746753	3.54e-28	2.23e-23
AB019440.50	IGLL5	0.746693	3.6e-28	2.26e-23
RP11-60H5.1	C7	0.743319	8.39e-28	5.28e-23
RP11-60H5.1	ALLC	0.743041	8.99e-28	5.65e-23
RP11-60H5.1	C7	0.742761	9.63e-28	6.06e-23
RP11-60H5.1	C7	0.742188	1.11e-27	6.99e-23
AB019440.50	IGLL5	0.741416	1.34e-27	8.45e-23
RP11-60H5.1	C7	0.740266	1.78e-27	1.12e-22
RP11-60H5.1	ZNF543	0.738398	2.81e-27	1.77e-22
RP11-60H5.1	C7	0.734761	6.77e-27	4.26e-22
RP11-60H5.1	C7	0.734389	7.4e-27	4.65e-22
RP11-60H5.1	C7	0.732971	1.04e-26	6.52e-22
RP11-60H5.1	C7	0.731441	1.49e-26	9.37e-22
RP11-60H5.1	C7	0.730384	1.91e-26	1.2e-21
LINC00221	IRF4	0.728486	2.97e-26	1.87e-21
RP11-60H5.1	C7	0.728473	2.98e-26	1.88e-21
AB019440.50	MS4A4E	0.727826	3.47e-26	2.18e-21
RP11-60H5.1	C7	0.727652	3.61e-26	2.27e-21
LINC00221	SNX29	0.726757	4.44e-26	2.79e-21
RP11-60H5.1	C7	0.724804	6.95e-26	4.37e-21
AB019440.50	MS4A4E	0.721972	1.32e-25	8.33e-21
AB019440.50	MS4A4E	0.721572	1.45e-25	9.12e-21
AB019440.50	FRAS1	0.721355	1.52e-25	9.58e-21
LINC00221	MS4A4E	0.720929	1.68e-25	1.05e-20
AB019440.50	FRAS1	0.720742	1.75e-25	1.1e-20
AB019440.50	FRAS1	0.720719	1.76e-25	1.1e-20
LINC00221	CD48	0.718717	2.75e-25	1.73e-20
LINC00221	CD48	0.716464	4.53e-25	2.85e-20
LINC00221	MS4A4E	0.704739	5.66e-24	3.56e-19
LINC00221	MS4A4E	0.69901	1.86e-23	1.17e-18
LINC00221	IRF4	0.697263	2.65e-23	1.67e-18
LINC00221	CD48	0.691947	7.74e-23	4.87e-18
LINC00221	MS4A4E	0.685044	3.01e-22	1.89e-17
RP11-354M20.3	VNN1	0.670816	4.38e-21	2.76e-16
LINC00221	FRAS1	0.668233	7.02e-21	4.42e-16
RP11-354M20.3	VNN1	0.66259	1.93e-20	1.21e-15
RP11-60H5.1	GRID1	0.656971	5.18e-20	3.26e-15
AB019440.50	CD38	0.656956	5.19e-20	3.27e-15
LINC00221	MS4A4E	0.655142	7.11e-20	4.47e-15
AB019440.50	CD38	0.650607	1.54e-19	9.71e-15
AB019440.50	CD38	0.650596	1.55e-19	9.73e-15
LINC00221	FRAS1	0.647625	2.55e-19	1.61e-14
RP11-60H5.1	GRID1	0.644854	4.06e-19	2.55e-14
RP11-354M20.3	TAAR2	0.642924	5.58e-19	3.51e-14
RP11-354M20.3	VNN1	0.642922	5.58e-19	3.51e-14
RP11-60H5.1	GRID1	0.642815	5.68e-19	3.57e-14
RP11-354M20.3	TAAR2	0.638918	1.07e-18	6.76e-14
RP11-60H5.1	GRID1	0.638302	1.19e-18	7.47e-14
RP11-60H5.1	GRID1	0.633732	2.47e-18	1.56e-13
RP11-60H5.1	OR4F4	0.633548	2.55e-18	1.6e-13
RP11-60H5.1	GRID1	0.632899	2.83e-18	1.78e-13
LINC00221	FRAS1	0.630087	4.41e-18	2.77e-13
RP11-60H5.1	GRID1	0.629627	4.74e-18	2.98e-13
LINC01475	ETV2	0.627058	7.08e-18	4.45e-13
RP11-60H5.1	MYBPC2	0.626868	7.29e-18	4.58e-13
LINC01475	ETV2	0.626695	7.49e-18	4.71e-13
LINC00221	FRAS1	0.62656	7.65e-18	4.81e-13
RP11-60H5.1	GRID1	0.625632	8.83e-18	5.55e-13
RP11-354M20.3	TAAR1	0.624925	9.85e-18	6.19e-13
LINC00221	CD38	0.623702	1.19e-17	7.47e-13
RP11-60H5.1	GRID1	0.623627	1.2e-17	7.56e-13
RP11-60H5.1	CFAP46	0.622948	1.33e-17	8.39e-13
AB019440.50	CD38	0.621023	1.79e-17	1.13e-12
AB019440.50	CD38	0.619818	2.15e-17	1.35e-12
AB019440.50	CD38	0.619593	2.22e-17	1.4e-12
RP11-60H5.1	GRID1	0.617522	3.04e-17	1.91e-12
RP11-60H5.1	GRID1	0.616185	3.72e-17	2.34e-12
LINC01475	RBM42	0.615807	3.93e-17	2.47e-12
RP11-691G17.1	SLC24A1	0.613657	5.41e-17	3.4e-12
RP11-60H5.1	GRID1	0.613531	5.52e-17	3.47e-12
LINC00221	FRAS1	0.611957	6.96e-17	4.37e-12
LINC00221	CD38	0.611796	7.13e-17	4.48e-12
RP11-60H5.1	GRID1	0.61135	7.61e-17	4.78e-12
RP11-626H12.1	VNN1	0.604392	2.09e-16	1.31e-11
LINC00221	CD38	0.592855	1.06e-15	6.66e-11
CTD-2288O8.1	LIPC	0.520853	7.09e-12	4.45e-07
RP11-60H5.1	NRL	0.588706	1.87e-15	1.17e-10
RP11-60H5.1	GRID1	0.588561	1.91e-15	1.2e-10
RP11-60H5.1	GRID1	0.588092	2.03e-15	1.28e-10
RP11-60H5.1	GRID1	0.586698	2.45e-15	1.54e-10
RP11-60H5.1	NRL	0.583173	3.94e-15	2.47e-10
LINC00620	TAAR1	0.579903	6.07e-15	3.81e-10
RP11-691G17.1	LRP4	0.579158	6.7e-15	4.21e-10
RP11-60H5.1	NRL	0.578625	7.18e-15	4.51e-10
LINC00620	VNN1	0.578584	7.22e-15	4.54e-10
RP11-626H12.1	VNN1	0.578394	7.4e-15	4.65e-10
LINC00620	VNN1	0.576299	9.74e-15	6.12e-10
LINC01475	ACAP1	0.571888	1.72e-14	1.08e-09
TYMSOS	TBC1D16	0.571609	1.78e-14	1.12e-09
ZRANB2-AS2	CDH20	0.570721	2e-14	1.26e-09
RP11-626H12.1	TAAR1	0.568548	2.64e-14	1.66e-09
RP11-626H12.1	VNN1	0.566367	3.47e-14	2.18e-09
RP11-691G17.1	HAUS5	0.565963	3.65e-14	2.3e-09
CTD-2288O8.1	RP11-355N15.1	0.516711	1.11e-11	6.95e-07
LINC00620	VNN1	0.562989	5.3e-14	3.33e-09
LINC00221	CD38	0.559919	7.76e-14	4.87e-09
ZRANB2-AS2	CDH20	0.559441	8.23e-14	5.17e-09
TYMSOS	CLUL1	0.55678	1.14e-13	7.16e-09
RP11-354M20.3	OXNAD1	0.556367	1.2e-13	7.53e-09
RP11-60H5.1	STK19	0.554418	1.52e-13	9.54e-09
LINC00620	TAAR2	0.553514	1.69e-13	1.06e-08
LINC00221	CD38	0.552265	1.97e-13	1.24e-08
LINC00221	CD38	0.551782	2.09e-13	1.31e-08
RP11-60H5.1	STK19	0.551112	2.26e-13	1.42e-08
LINC00221	CD38	0.549833	2.63e-13	1.65e-08
RP11-353N14.5	LRP4	0.547615	3.43e-13	2.15e-08
RP11-691G17.1	SND1	0.545979	4.16e-13	2.61e-08
LINC00620	TAAR2	0.545528	4.38e-13	2.75e-08
RP11-60H5.1	NRL	0.545282	4.51e-13	2.83e-08
RP11-626H12.1	TAAR2	0.543575	5.51e-13	3.46e-08
LINC00221	CD38	0.542753	6.06e-13	3.81e-08
LINC01475	ACAP1	0.541123	7.33e-13	4.6e-08
RP11-691G17.1	LRP4	0.540776	7.63e-13	4.79e-08
LINC00221	CD38	0.540222	8.13e-13	5.11e-08
ZRANB2-AS2	TAAR1	0.539494	8.84e-13	5.55e-08
RP11-353N14.5	LRP4	0.539093	9.26e-13	5.82e-08
RP11-626H12.1	TAAR2	0.537895	1.06e-12	6.67e-08
RP11-60H5.1	GRID1	0.537798	1.07e-12	6.75e-08
RP11-353N14.5	LRP4	0.537115	1.16e-12	7.3e-08
RP11-353N14.5	LRP4	0.536882	1.19e-12	7.49e-08
RP11-354M20.3	GALNT15	0.536144	1.3e-12	8.15e-08
ZRANB2-AS2	VNN1	0.535458	1.4e-12	8.81e-08
RP11-353N14.5	LRP4	0.53391	1.67e-12	1.05e-07
LINC01475	GCK	0.533647	1.72e-12	1.08e-07
RP11-691G17.1	LRP4	0.53338	1.78e-12	1.11e-07
RP11-691G17.1	ZFP14	0.533293	1.79e-12	1.13e-07
CTA-392C11.2	PAPPA2	0.53285	1.88e-12	1.18e-07
RP11-353N14.5	LRP4	0.531129	2.29e-12	1.44e-07
LINC01475	ZFP14	0.530999	2.32e-12	1.46e-07
RP11-60H5.1	STK19	0.530715	2.4e-12	1.5e-07
RP11-691G17.1	LRP4	0.530268	2.52e-12	1.58e-07
RP11-353N14.5	LRP4	0.529974	2.6e-12	1.63e-07
RP11-691G17.1	LRP4	0.529847	2.64e-12	1.66e-07
RP11-353N14.5	LRP4	0.529472	2.75e-12	1.73e-07
RP11-353N14.5	LRP4	0.5286	3.03e-12	1.9e-07
RP11-353N14.5	LRP4	0.528161	3.18e-12	2e-07
LINC01475	UVRAG	0.527693	3.35e-12	2.11e-07
RP11-353N14.5	LRP4	0.52729	3.51e-12	2.2e-07
RP11-691G17.1	ETV2	0.527152	3.56e-12	2.24e-07
LINC01475	ACAP1	0.526717	3.74e-12	2.35e-07
RP11-353N14.5	LRP4	0.526638	3.77e-12	2.37e-07
RP11-101O21.1	TBC1D16	0.52517	4.43e-12	2.78e-07
ZRANB2-AS2	VNN1	0.524181	4.94e-12	3.1e-07
RP11-691G17.1	LRP4	0.52391	5.09e-12	3.19e-07
RP11-353N14.5	LRP4	0.523691	5.21e-12	3.27e-07
RP11-691G17.1	LRP4	0.523445	5.35e-12	3.36e-07
RP11-353N14.5	LRP4	0.523255	5.46e-12	3.43e-07
RP11-353N14.5	LRP4	0.523113	5.55e-12	3.48e-07
RP11-353N14.5	LRP4	0.522465	5.96e-12	3.74e-07
RP11-353N14.5	LRP4	0.522083	6.21e-12	3.9e-07
LINC01475	UVRAG	0.521812	6.39e-12	4.01e-07
RP11-353N14.5	LRP4	0.521037	6.95e-12	4.37e-07
RP11-353N14.5	LRP4	0.520909	7.05e-12	4.43e-07
RP11-353N14.5	LRP4	0.520579	7.31e-12	4.59e-07
RP11-353N14.5	LRP4	0.520199	7.61e-12	4.78e-07
RP11-353N14.5	LRP4	0.520104	7.69e-12	4.83e-07
RP11-691G17.1	LRP4	0.520022	7.76e-12	4.87e-07
ZRANB2-AS2	TAAR1	0.519978	7.8e-12	4.89e-07
DEPDC1-AS1	C7	0.519211	8.47e-12	5.32e-07
RP11-353N14.5	LRP4	0.518435	9.21e-12	5.78e-07
ZRANB2-AS2	TAAR2	0.51812	9.53e-12	5.98e-07
RP11-353N14.5	LRP4	0.517355	1.03e-11	6.49e-07
RP11-353N14.5	LRP4	0.517325	1.04e-11	6.51e-07
RP11-353N14.5	LRP4	0.517106	1.06e-11	6.66e-07
RP11-353N14.5	LRP4	0.517094	1.06e-11	6.67e-07
RP11-353N14.5	LRP4	0.516899	1.09e-11	6.81e-07
RP11-10O17.3	LRP4	0.516086	1.18e-11	7.43e-07
ZRANB2-AS2	TAAR2	0.515434	1.27e-11	7.97e-07
RP11-353N14.5	LRP4	0.515219	1.3e-11	8.15e-07
RP11-353N14.5	LRP4	0.514864	1.35e-11	8.46e-07
RP11-353N14.5	LRP4	0.514798	1.36e-11	8.52e-07
RP11-353N14.5	LRP4	0.514216	1.44e-11	9.06e-07
RP11-353N14.5	LRP4	0.514215	1.44e-11	9.07e-07
ZRANB2-AS2	VNN1	0.514011	1.48e-11	9.26e-07
DEPDC1-AS1	C7	0.513652	1.53e-11	9.62e-07
LINC01475	ACAP1	0.513495	1.56e-11	9.78e-07
RP11-691G17.1	LRP4	0.513328	1.59e-11	9.96e-07
RP11-691G17.1	TRPC4AP	0.513266	1.6e-11	1e-06
DEPDC1-AS1	C7	0.512891	1.66e-11	1.04e-06
ZRANB2-AS2	TAAR2	0.512854	1.67e-11	1.05e-06
RP11-353N14.5	LRP4	0.512794	1.68e-11	1.05e-06
RP11-353N14.5	LRP4	0.512627	1.71e-11	1.07e-06
RP11-353N14.5	LRP4	0.512589	1.72e-11	1.08e-06
RP11-353N14.5	LRP4	0.511996	1.83e-11	1.15e-06
LINC00221	CD38	0.511521	1.92e-11	1.2e-06
RP11-353N14.5	LRP4	0.511393	1.95e-11	1.22e-06
RP11-60H5.1	TDGF1	0.511386	1.95e-11	1.22e-06
RP11-353N14.5	LRP4	0.511292	1.97e-11	1.23e-06
DEPDC1-AS1	C7	0.511213	1.98e-11	1.24e-06
RP11-353N14.5	LRP4	0.511178	1.99e-11	1.25e-06
RP11-353N14.5	LRP4	0.509577	2.35e-11	1.48e-06
LINC01475	TRPC4AP	0.509471	2.38e-11	1.49e-06
RP11-353N14.5	LRP4	0.509413	2.39e-11	1.5e-06
DEPDC1-AS1	C7	0.508834	2.54e-11	1.6e-06
RP11-353N14.5	LRP4	0.508823	2.55e-11	1.6e-06
RP11-691G17.1	LRP4	0.508712	2.58e-11	1.62e-06
RP11-691G17.1	SPOCK1	0.50839	2.66e-11	1.67e-06
RP11-353N14.5	LRP4	0.507866	2.81e-11	1.76e-06
RP11-353N14.5	LRP4	0.507732	2.85e-11	1.79e-06
RP11-353N14.5	LRP4	0.507212	3.01e-11	1.89e-06
RP11-353N14.5	LRP4	0.507203	3.01e-11	1.89e-06
LINC00221	GNAZ	0.873348	2.12e-48	1.34e-43
LINC00221	RSPH14	0.873348	2.12e-48	1.34e-43
RP11-353N14.5	LRP4	0.506308	3.31e-11	2.07e-06
AB019440.50	GNAZ	0.857755	6.62e-45	4.18e-40
AB019440.50	RSPH14	0.857491	7.53e-45	4.75e-40
RP11-10O17.3	LRP4	0.506179	3.35e-11	2.1e-06
RP11-353N14.5	LRP4	0.505746	3.5e-11	2.2e-06
ZRANB2-AS2	VNN1	0.505656	3.54e-11	2.22e-06
RP11-353N14.5	LRP4	0.505398	3.63e-11	2.28e-06
ZRANB2-AS2	TAAR2	0.50522	3.7e-11	2.32e-06
DEPDC1-AS1	C7	0.505155	3.72e-11	2.33e-06
RP11-353N14.5	LRP4	0.504283	4.07e-11	2.55e-06
AB019440.50	CD70	0.504073	4.16e-11	2.61e-06
RP11-691G17.1	LRP4	0.504059	4.17e-11	2.61e-06
LINC01475	HAUS5	0.503943	4.22e-11	2.64e-06
ZRANB2-AS2	VNN1	0.503567	4.38e-11	2.75e-06
RP11-691G17.1	LRP4	0.503548	4.39e-11	2.75e-06
DEPDC1-AS1	C7	0.503507	4.41e-11	2.76e-06
DEPDC1-AS1	C7	0.503504	4.41e-11	2.77e-06
RP11-353N14.5	LRP4	0.503351	4.48e-11	2.81e-06
RP11-353N14.5	LRP4	0.503258	4.52e-11	2.84e-06
RP11-353N14.5	LRP4	0.503209	4.55e-11	2.85e-06
ZRANB2-AS2	VNN1	0.503172	4.56e-11	2.86e-06
RP11-353N14.5	LRP4	0.502878	4.7e-11	2.95e-06
RP11-353N14.5	LRP4	0.502821	4.73e-11	2.96e-06
RP11-691G17.1	LRP4	0.502705	4.79e-11	3e-06
LINC00221	GNAZ	0.819962	6.29e-38	3.96e-33
RP11-353N14.5	LRP4	0.5025	4.89e-11	3.06e-06
DEPDC1-AS1	C7	0.502227	5.03e-11	3.15e-06
DEPDC1-AS1	C7	0.502164	5.06e-11	3.17e-06
RP11-353N14.5	LRP4	0.501929	5.18e-11	3.25e-06
RP11-353N14.5	LRP4	0.501816	5.24e-11	3.28e-06
RP11-353N14.5	LRP4	0.50157	5.37e-11	3.37e-06
LINC00221	RSPH14	0.80657	7.73e-36	4.87e-31
RP11-691G17.1	LRP4	0.500948	5.72e-11	3.59e-06
